# Supplementary material for: Liquid Chromatography/Tandem Mass Spectrometry-Based Simultaneous Analysis of 32 Bile Acids in Plasma and Conventional Biomarker-Integrated Diagnostic Screening Model Development for Hepatocellular Carcinoma
Source: Metabolites. 2024 Sep 23;14(9):513. doi: 10.3390/metabo14090513 (PMC11433973; doi:10.3390/metabo14090513)
Supplement: Supplementary file 1 [file metabolites-14-00513-s001.zip]

Archive with 6 entries (6 files):
- FigS_1.0.pptx
- Table S1_1.0.pdf
- Table S2_1.0.pdf
- Table S3_1.1.xlsx
- Table S4_1.0.pdf
- Table S5_1.1.xlsx
