# Supplementary material for: Liquid Chromatography/Tandem Mass Spectrometry-Based Simultaneous Analysis of 32 Bile Acids in Plasma and Conventional Biomarker-Integrated Diagnostic Screening Model Development for Hepatocellular Carcinoma
Source: Metabolites. 2024 Sep 23;14(9):513. doi: 10.3390/metabo14090513 (PMC11433973; doi:10.3390/metabo14090513)
Supplement: Supplementary file 1 [file metabolites-14-00513-s001.zip › Table S3_1.1.xlsx]

## Sheet: a
Table S3. All data of subjects included this study. (a) all data.
NO	sample number	sample group (3 group)	sample group (4 group)	1_age	2_gender	3_GGT (U/L)	4_AST (U/L)	5_ALT (U/L)	6_ALB (g/dL)	7_ChE (U/L)	8_Scr (mg/dL)	9_UDCA take (0 = No, 1 = Yes)	10_UDCA dose (mg/day)	11_AFP (ng/mL)	12_PIVKA-II (mAU/mL)	13_AFP-L3 (%)	21_CA (nM)	22_CDCA (nM)	23_DCA (nM)	24_LCA (nM)	25_UDCA (nM)	26_GCA (nM)	27_GCDCA (nM)	28_GDCA (nM)	29_GLCA (nM)	30_GUDCA (nM)	31_TCA (nM)	32_TCDCA (nM)	33_TDCA (nM)	34_TLCA (nM)	35_TUDCA (nM)	36_CDCA 3S (nM)	37_DCA 3S (nM)	38_LCA 3S (nM)	39_GCDCA 3S (nM)	40_GDCA 3S (nM)	41_GLCA 3S (nM)	42_GUDCA 3S (nM)	43_TCA 3S (nM)	44_TCDCA 3S (nM)	45_TDCA 3S (nM)	46_TLCA 3S (nM)	47_TUDCA 3S (nM)	48_CA 3GlcA (nM)	49_CDCA 3GlcA (nM)	50_DCA 3GlcA (nM)	51_LCA 3GlcA (nM)	52_UDCA 3GlcA (nM)	61_TBA (nM)
1	A01	2_SH	2_SH	57	F	35	23	27	4	466	0.7	1	600	no data	no data	no data	86.4	245.7	303.6	11.2	590.6	302.6	567.5	289.1	N.D.	2258	39.5	60.2	27.1	N.D.	56	N.D.	11.3	20.3	156.1	265.6	582.2	1981	N.D.	18.1	18.9	85.6	204.8	397.8	21.3	6.4	N.D.	38.5	8645.4
2	A02	2_SH	2_SH	57	M	25	24	22	4.4	435	0.8	0	0	no data	no data	no data	35.8	53.9	481.2	33.1	3.4	231.6	287.6	390	23.8	N.D.	58.5	96.7	76.3	4.6	N.D.	N.D.	N.D.	N.D.	63	294.9	738.5	10.3	N.D.	15.3	48.1	162.4	N.D.	230.8	4.1	5.4	N.D.	9.6	3358.9
3	A03	2_SH	2_SH	57	F	39	84	123	4.3	336	0.62	1	600	no data	no data	no data	38.1	376.8	459.7	31.6	1671.9	344.2	1272.1	557.5	20	5305	39.1	131.3	49.6	4.3	154.3	N.D.	5.4	9.9	131	146.1	378.6	2416	N.D.	13.8	13.8	52.4	336.9	584.1	3	N.D.	N.D.	13.6	14560.1
4	A04	2_SH	2_SH	55	F	74	66	82	4.3	504	0.51	1	600	no data	no data	no data	39.8	118.5	N.D.	N.D.	425.7	480.3	545	N.D.	N.D.	2425.2	87.7	104.9	N.D.	N.D.	93.2	N.D.	N.D.	N.D.	511.7	1.7	19.8	4789	N.D.	64.4	N.D.	5.1	962.9	244.4	10.1	N.D.	N.D.	N.D.	10929.4
5	A05	2_SH	2_SH	62	M	50	40	61	3.6	306	0.85	0	0	no data	no data	no data	68.2	44.6	226.4	18.6	4.5	2628	5418	2622.5	40	633.4	496.5	1130.8	496.7	23.1	38.7	7.1	15	36.5	483.3	898.9	1564.6	443	N.D.	114.7	120	481.3	42.2	350.6	16.2	3.4	N.D.	20.6	18487.4
6	A06	2_SH	2_SH	66	F	58	40	35	4	235	0.57	0	0	no data	no data	no data	750.6	900.1	258.4	108.7	48.7	1323.1	2170	704.1	13.8	228.4	766	1253.1	238.8	24.7	24	11.4	10.9	35.7	370.3	197.1	1481.9	87.6	N.D.	100.8	43.7	578.8	13.3	935	27.9	4.3	N.D.	6	12717.2
7	A07	2_SH	2_SH	28	F	112	947	1309	4	257	0.54	1	600	no data	no data	no data	166.4	189.3	155.3	20.2	483.5	7070	4570	873.8	17.6	7412	2140.5	2217.2	254.8	11.9	940.5	9	N.D.	N.D.	1579.3	526.8	451.8	7660	30	502.9	93.4	168.3	2523.3	584.3	23.4	5.5	N.D.	36.2	40717.2
8	A08	2_SH	2_SH	53	F	258	73	62	3.6	293	0.61	1	900	no data	no data	no data	474.4	399.7	218.4	64.5	5440	1116.3	1586.8	428.2	62.5	11520	2229.4	2872.3	472.7	31.3	3980	19.7	14.8	37.8	680.1	651.8	2870	16810	59.7	910	493.1	2027.3	9920	234.6	9.5	16.2	N.D.	290.7	65941.8
9	A09	2_SH	2_SH	61	F	48	33	42	4.2	210	0.66	0	0	no data	no data	no data	32	54.3	126.7	15.1	9.1	620.4	2782.5	1497.7	27.8	268.4	148.6	717.5	387.7	26.8	17.5	N.D.	6.2	23.4	161.6	148.7	773.9	45.4	N.D.	42.7	29.6	228.2	5.5	572.6	14.2	3.2	N.D.	28.6	8815.9
10	A10	2_SH	2_SH	50	M	64	29	35	3.9	334	0.83	0	0	no data	no data	no data	541.1	559.8	481.7	14.8	131.8	1495.5	4085	1774.2	21.3	1201.2	195	509.9	184.6	2.1	39.9	20.5	33.3	13.6	280.1	277.4	318.1	350.1	N.D.	25.8	28.1	35.5	16.1	343.7	4.2	N.D.	N.D.	30.4	13014.8
11	A11	2_SH	2_SH	53	M	127	79	99	3.9	286	0.69	1	900	no data	no data	no data	26.9	111.4	440.8	100.2	1298.9	909.5	2088	1199.6	78.4	4685	124.8	273.9	90.7	13.5	175.2	7.8	9.6	81.8	661.6	516.3	2428	4992	N.D.	51.7	29.4	324.5	515.5	378.9	19	N.D.	N.D.	53.8	21686.7
12	A12	2_SH	2_SH	70	M	118	71	69	3.7	182	0.88	0	0	no data	no data	no data	13.6	4	61.9	N.D.	9.3	172.6	218.9	146	N.D.	N.D.	50	47.6	36.6	N.D.	N.D.	N.D.	N.D.	N.D.	304.2	2004.8	901	27.3	N.D.	112	392.9	240.8	5.7	586.5	1.9	2.4	N.D.	90.4	5430.4
13	A13	2_SH	2_SH	44	F	59	16	18	4.3	277	0.53	1	300	no data	no data	no data	26.3	46.5	18	N.D.	1134.4	775.6	757.7	69.4	N.D.	2946	79	128.1	10	N.D.	130.9	N.D.	N.D.	N.D.	216.7	51.8	52.2	1680.3	N.D.	21.4	N.D.	8.1	83.5	543.2	17.8	3.6	N.D.	N.D.	8800.5
14	A14	2_SH	2_SH	33	M	38	38	86	4.3	290	0.66	0	0	no data	no data	no data	903.6	1213.4	1655.4	23.2	139.1	1962	3883	1890.6	21.6	202.6	411.4	610.9	231.4	1.6	10.7	4.3	5.9	23.9	42.7	57.8	310.3	45.7	N.D.	5.6	7.3	38.6	N.D.	721.6	4.3	1.3	N.D.	8.9	14438.7
15	A15	2_SH	2_SH	70	F	171	27	24	3.7	250	0.66	0	0	no data	no data	no data	18.3	10.7	77.1	6.9	7.1	142.6	451.5	207.6	10.6	N.D.	53.6	109.4	51	4.5	N.D.	N.D.	N.D.	N.D.	160.2	140.6	1171.3	9.6	N.D.	52.3	32	381.3	N.D.	526.9	2.5	2.4	N.D.	114.7	3744.7
16	A16	2_SH	2_SH	76	M	19	26	22	4	262	0.75	0	0	no data	no data	no data	27.9	135.7	204.4	14.2	203.6	210.8	703.9	171.2	N.D.	410.1	15	44.8	9.8	N.D.	2.5	N.D.	N.D.	N.D.	216.3	196.4	170.5	325.8	N.D.	11.5	6.8	20.3	10.9	553.6	3.6	N.D.	N.D.	N.D.	3669.6
17	A17	2_SH	2_SH	54	F	60	80	100	4.5	449	0.52	1	300	no data	no data	no data	175.3	1091.1	126.3	N.D.	2507.8	2257.4	2783.1	232.5	N.D.	3337	1187.9	1450.7	99.6	1.5	1033	N.D.	N.D.	N.D.	96.8	30.8	36.5	2911.5	N.D.	25.2	6.7	8.2	464.7	654.7	6.4	N.D.	N.D.	7.4	20532.1
18	A18	2_SH	2_SH	48	M	406	144	152	3.3	166	1.27	0	0	no data	no data	no data	22.2	49.9	19.6	N.D.	19.8	5908	21802	622.7	20.5	704.5	7543	25285	457.9	30.7	237.9	17.8	N.D.	N.D.	1803.8	67.6	92.9	213	24.8	1734	50.2	147.7	104.4	153.9	51.2	N.D.	N.D.	6	67191
19	A19	2_SH	2_SH	72	M	64	79	135	3.7	228	0.84	0	0	no data	no data	no data	31.7	16.7	244.4	23.6	8	329.7	963.1	807.9	19.1	29.9	89.3	198.8	178.5	5.5	N.D.	N.D.	7.7	12.9	354.3	736.5	1267.2	80.1	N.D.	65.4	110.7	269.6	8.4	892.4	1.5	N.D.	N.D.	57.2	6810.1
20	A20	2_SH	2_SH	45	M	88	59	62	4.4	328	1.06	0	0	no data	no data	no data	109.7	470.3	731.5	60.6	102.5	1060.4	2558.3	810.2	23.6	183.1	253.3	757.9	166	3.8	10.6	6.7	12.5	15.4	288.3	252.3	375.3	235.1	N.D.	52.7	31.3	56	24.7	771.5	59.9	9.5	N.D.	19.6	9512.6
21	B01	3_CH	3_CH	53	M	81	58	82	4.5	288	0.75	0	0	9.3	30	no data	79.8	382.2	642.4	72.7	93.8	6671	8520	2682	21	815.6	1615.4	1858.7	617.4	19.7	47.8	N.D.	5.8	13.7	825.4	820.3	753	203.4	N.D.	90.7	66.7	243.4	15.9	540.4	12.8	N.D.	N.D.	13.2	27744.2
22	B02	3_CH	3_CH	73	M	75	60	37	3.2	145	0.65	1	600	42.9	30	4.1	59.2	391.5	N.D.	N.D.	530.2	1866.8	2651.8	N.D.	N.D.	3033	1323.2	2873	N.D.	N.D.	1181.2	16.5	N.D.	N.D.	868.3	N.D.	10.6	6481	N.D.	600.8	N.D.	13.9	2704	473.2	20.9	N.D.	N.D.	6.6	25105.7
23	B03	3_CH	3_CH	56	M	143	63	53	3.5	197	0.84	1	600	11.1	no data	no data	128	714.6	32.2	N.D.	113.5	14960	39620	1888	N.D.	2330	2675.1	9230	154.7	1.6	231.8	10.5	N.D.	N.D.	1799	124.5	36	509.3	N.D.	149.5	8	12.5	33.2	1258.6	108.6	N.D.	N.D.	N.D.	76129.2
24	B04	3_CH	3_CH	61	M	164	56	71	4.1	290	0.78	0	0	4	no data	no data	51.6	90.2	887.8	102.4	15.4	2209.3	2489.7	1989.4	51.3	58.2	466.5	573.8	344.8	20.9	N.D.	N.D.	9.7	23.3	539.3	1046.4	1743	72.3	N.D.	98.8	119.5	294.5	6.8	1310.9	12.6	2.3	N.D.	47.6	14678.3
25	B05	3_CH	3_CH	80	F	22	44	36	2.4	170	0.51	1	600	6.9	no data	no data	34.8	281	292.3	87.5	1353.7	989.7	2033.6	601.8	18.3	9689	133.7	408.3	64.5	3.9	607.7	10.3	9.2	18.4	240.7	149.8	439.4	4824	N.D.	37.7	13	60.6	887.2	195.5	12.6	N.D.	N.D.	8.4	23506.6
26	B06	3_CH	3_CH	54	M	19	28	15	2.1	68	0.72	0	0	2.3	556	0.5	420.2	4820	N.D.	N.D.	18.8	12950	86510	68.3	15.4	741	4010	28290	7.3	6.4	51.5	84.9	N.D.	N.D.	3490	2.6	143.3	119.6	N.D.	1350	N.D.	126.8	12.5	2508.3	313.6	N.D.	N.D.	N.D.	146060
27	B07	3_CH	3_CH	44	M	12	38	18	1.5	44	1.93	0	0	3.7	43	8.4	379.1	1453.3	N.D.	N.D.	454.2	4009	18236	11.8	N.D.	1539.2	1785.6	9064	N.D.	1.3	158.1	16.8	N.D.	N.D.	1202.1	N.D.	28.9	237.7	N.D.	286.4	N.D.	15.8	25.9	912.6	42.4	N.D.	N.D.	N.D.	39860.2
28	B08	3_CH	3_CH	76	F	24	43	22	2.2	99	0.87	1	900	2.7	70	0.5	636.6	1228.5	N.D.	N.D.	3460	5750	15320	N.D.	N.D.	69900	1637	5070	N.D.	N.D.	6450	85.3	N.D.	N.D.	1599.7	N.D.	20.4	24550	N.D.	295.9	N.D.	6.2	2180	684.2	32	N.D.	N.D.	N.D.	138906
29	B09	3_CH	3_CH	63	M	17	21	10	3	169	1.08	0	0	2.5	16	0.5	1845	2241	1998.5	7.9	40	215.7	808.8	702.5	37.5	37.3	14.2	11.3	7.4	N.D.	N.D.	64.2	436.8	115.1	237.2	1620.2	882	35.4	N.D.	9.2	31.6	32.3	N.D.	255.8	15.4	7	N.D.	32.3	11741.6
30	B10	3_CH	3_CH	53	F	249	175	36	2.2	143	0.48	0	0	7.4	277	14.1	371.6	430.5	N.D.	N.D.	29.4	26050	74820	396.7	10.3	1830	7850	25380	67.6	8.3	258.6	324.5	N.D.	49.9	4880	149.2	82.2	776.8	60.1	6050	49.4	148.8	250.4	250.8	89.9	1.6	N.D.	3.8	150670
31	B11	3_CH	3_CH	52	M	186	268	323	3.9	243	0.75	0	0	69	20	1.5	140.1	207.4	358.9	32.8	36.9	9255	15749	3660	59.8	1350	1942.6	4887	704.9	27.3	83.3	76.3	49.5	71.1	2090	1927.5	2359.3	783.6	14.5	763.3	209.2	716.1	84	660.5	29.2	1.1	N.D.	39.1	48369.3
32	B12	3_CH	3_CH	36	F	14	26	17	3.1	179	0.57	0	0	187	no data	no data	20.9	64.9	319.3	25.8	35.4	665.2	1132.1	798.1	22.5	156.5	439.6	592.2	416.8	12.8	19.3	N.D.	16.2	N.D.	159.8	523.2	556.6	213.2	N.D.	76.5	200.4	397.2	47.7	202.6	10.4	10.3	N.D.	23.2	7158.7
33	B13	3_CH	3_CH	62	F	18	33	9	1.8	52	0.82	1	600	15.5	495	3.2	2224.2	9890	149.3	103.4	23260	6370	28680	958.8	129.4	142490	151.5	763.9	11	7.1	1260.6	604.2	2.1	305	2840	127.6	2438.1	27950	N.D.	158.3	N.D.	194.7	869	1031.1	391.2	52.5	10.4	29.2	253453
34	B14	3_CH	3_CH	52	M	168	47	30	3.1	233	1.04	0	0	4.2	18	13.5	208.6	47.5	799.7	164.5	12.6	18361	10954	15593	161.7	850.4	9975	5813	8339	227	194.3	4.5	47.2	37	234.3	682.9	541.2	83.4	N.D.	72.8	180.9	402	16.9	421	6.1	N.D.	N.D.	3.7	74435.2
35	B15	3_CH	3_CH	28	M	33	51	25	2.9	64	0.46	1	600	152.5	56	22.6	111.4	1117.3	N.D.	1.7	10820	18710	92540	183.4	28.9	187570	5860	40390	43.5	11.9	29270	66	N.D.	N.D.	2270	N.D.	52.3	9800	N.D.	1435.9	N.D.	45.9	3089.8	1124.1	149.1	20.2	N.D.	N.D.	404711
36	B16	3_CH	3_CH	49	F	37	80	41	1.6	39	0.45	1	900	0.8	445	0.5	10	296.1	N.D.	N.D.	12730	4090	88580	99.4	29.5	248000	1029.1	22540	5.7	4	36310	81.9	N.D.	30.2	2790	N.D.	89	8560	N.D.	1178.2	N.D.	35.9	2830.2	1648.3	9	124.1	N.D.	N.D.	431101
37	B17	3_CH	3_CH	62	M	325	94	60	1.9	62	0.62	1	600	3.4	63	11.4	170.6	392.9	6.6	19.3	635	6950	41580	287.1	86.5	58590	2706.3	17420	59.1	27.2	16460	72.4	N.D.	16.4	2850	55.8	352.3	11350	11.2	2913.9	13.7	148.3	6070	654.8	65.5	N.D.	N.D.	N.D.	169965
38	B18	3_CH	3_CH	49	F	112	56	11	1.9	51	1.2	1	600	2.4	42	0.5	817.5	1109.3	1385	264.9	2676.2	500.2	1272.5	918.8	51	3315	243	355.9	177.9	20.7	339.8	65.5	82.2	433.3	418.3	413.1	2314.4	9624	N.D.	48.9	39	352.9	1017.5	830.9	62	2.2	N.D.	21.7	29173.6
39	B19	3_CH	3_CH	53	M	12	39	40	3.5	43	1.62	1	600	2.4	1988	0.5	569.4	2980	267.7	68.5	12240	10970	19450	905.8	38.3	94470	1860.2	2514.8	77.2	7.3	6910	91.5	4.1	34.6	1368.5	76.9	300.9	16470	N.D.	118.7	6	47.6	1891.6	135.5	216.5	100.7	N.D.	14.8	174207
40	B20	3_CH	3_CH	71	F	20	21	8	3.2	146	1.18	1	300	1.3	40	0.5	1711.2	3242	1160.3	136.5	5908	2820	1431.5	475.2	56.4	5555	353.4	465.8	109	7.9	633.5	269.3	83.9	235.4	1164.3	712	3233	12934	N.D.	87.3	40.1	219.6	1396.1	227.8	464.1	16.5	N.D.	232.9	45382
41	C01	4_HCC	4_TM-	66	M	19	20	15	4.5	306	1	0	0	3	23	0.5	224.1	211.7	294.6	10	20.1	132.7	247.6	257.9	N.D.	36.7	39.1	56.1	34.1	N.D.	N.D.	N.D.	8.9	18.8	82.1	174.1	581.3	28.9	N.D.	32.6	31.7	158.3	N.D.	420.7	6.6	N.D.	N.D.	23.6	3132.3
42	C02	4_HCC	4_TM-	61	M	25	33	22	3.5	203	1.3	1	900	5.4	17	0.5	86.4	109.9	106.8	114.8	265.1	11105	12143	1226.2	68.6	13985	2673.3	4791	270.9	23.6	1370.8	5.8	N.D.	40.3	1635.9	165.2	1216.2	3108.4	N.D.	344.9	23.4	342.3	276.3	1385.7	6.7	N.D.	N.D.	6.3	56897.8
43	C03	4_HCC	4_TM-	57	F	14	17	16	4.3	323	0.64	0	0	4.2	29	0.5	52.4	99.5	45.4	N.D.	16.1	65.9	395.6	31.4	11.6	27.6	5.8	24.5	N.D.	N.D.	N.D.	N.D.	N.D.	N.D.	84	58.4	109	21.6	N.D.	15.9	7.4	17.5	N.D.	532.5	16.6	1.5	N.D.	N.D.	1640.2
44	C04	4_HCC	4_TM-	59	M	20	16	14	4.2	406	1.09	0	0	5.9	19	0.5	31.3	80.4	373.7	27.1	21.3	345.9	2522.8	1982.5	112.1	313.7	56.6	274.5	204.4	17.7	8.4	N.D.	8.9	56	193.1	518.9	2386.9	94.9	N.D.	33.8	54.2	368	7.7	1087.2	32.1	2.1	N.D.	18.7	11234.9
45	C05	4_HCC	4_TM-	57	F	37	49	51	3.7	373	0.55	0	0	5.4	22	5.9	448.4	640.1	1134.2	152.2	272.7	1706.5	2560.6	1254.9	22	461	93.8	179.6	68.7	5.3	8.1	81.4	39.6	102.9	642.9	409.2	1366	612.3	N.D.	61.1	22	187.1	24.2	1052.7	21.1	1.4	N.D.	78.8	13710.8
46	C06	4_HCC	4_TM-	78	F	17	23	19	4.2	348	0.56	0	0	3.1	20	0.5	37.8	140	350.5	10.9	21.3	701.2	1201.3	756.9	N.D.	66.9	115.6	208	124.1	2.5	N.D.	N.D.	7.1	N.D.	137.5	286.7	379.6	45.4	N.D.	24.1	23.8	94.1	N.D.	1018.6	10.8	N.D.	N.D.	28.6	5793.3
47	C07	4_HCC	4_TM-	64	M	92	60	63	3.4	231	0.97	1	600	4.6	19	0.5	707.7	1532.8	613.3	56.6	5423	434.8	2896.6	901.7	103.2	5977	71.4	249.1	52.9	7.9	142.3	87.7	77.8	203	670.1	490.7	2668.3	5137	N.D.	88.8	35.2	260.7	541.6	183.4	39.5	1.7	N.D.	40.1	29695.9
48	C08	4_HCC	4_TM-	77	M	16	33	18	2.6	82	0.9	1	600	3.2	21	0.5	136.8	694.7	192.3	510.9	1971	2610	9130	1173	261.5	36090	3240	5230	316.9	138.9	9580	55.4	15.1	219.4	789	170.2	2860	12120	N.D.	504.1	41.5	1211.1	3980	662.2	62.1	11.5	10.8	30.1	94018.5
49	C09	4_HCC	4_TM-	77	F	12	42	21	2.5	90	0.73	1	300	4.3	22	6.9	314.3	1723.6	86.8	103.6	1131.4	9350	32560	791.6	52.5	21860	5030	19790	188.4	34.6	5500	70.6	N.D.	19.4	1882.8	31.9	251.9	3140	N.D.	842.4	8	179.1	546.9	1441.7	50.8	N.D.	N.D.	N.D.	106982
50	C10	4_HCC	4_TM-	68	M	22	19	18	4.1	218	1.08	0	0	1.5	20	0.5	346.5	405.2	1381.1	19.6	35	24.9	140.3	249.3	11.7	9.4	11.9	3.5	6.2	N.D.	N.D.	90.4	295.4	237	349.6	982.2	1043.3	60.8	N.D.	10.7	19.6	27.7	N.D.	378.7	209.1	47.4	N.D.	148.8	6545.3
51	C11	4_HCC	4_TM-	50	F	28	15	20	3.5	435	0.49	0	0	4.4	14	0.5	935.6	1808	237.4	N.D.	850.1	140.1	1706.2	104.8	N.D.	1210	7.9	87.9	6.3	N.D.	7.2	9.7	3.1	N.D.	224	64.2	26.7	444.6	N.D.	20	3.3	4.6	19.1	85.7	18.8	N.D.	N.D.	N.D.	8025.3
52	C12	4_HCC	4_TM-	75	M	21	47	35	3.2	179	0.77	1	600	5.7	14	0.5	8.6	45.7	256.7	80.1	399.8	2137.6	5135	1531.3	131.4	17590	488.1	1142.8	205.9	48.9	1105.1	3.1	6	31.6	412.3	128.6	856.5	3451	N.D.	97.7	13.5	131.3	586.8	545.1	57.5	9.6	6.4	28.7	36672.7
53	C13	4_HCC	4_TM-	73	M	31	16	12	3.4	176	5.66	0	0	3.1	20	0.5	39.2	108	211.7	44.6	151.3	2796	5881	1704.6	95.9	1306.5	992.1	1669.7	383.3	24.6	129.7	N.D.	N.D.	N.D.	395	232.3	419	340.6	N.D.	66.1	34.4	130.6	39.7	103.3	37	4.7	N.D.	26.6	17367.5
54	C14	4_HCC	4_TM-	61	F	18	18	13	3.6	221	0.69	0	0	2.8	16	0.5	3773	11467	2701	111.6	3350	3261	5309	2804.9	11.4	3534	1145.5	2585.5	473.5	17.6	604.9	292	95.2	189.9	313.8	125.5	600.7	1264.7	N.D.	129.7	24.8	151.8	91.2	186.7	328.1	20.9	N.D.	60.6	45025.5
55	C15	4_HCC	4_TM-	76	F	33	40	28	3.6	131	0.59	1	300	8.8	14	0.5	33.6	634.7	293.9	129.5	2114	1104.6	5325	753.6	44.4	20573	122.4	763.7	77.5	12.8	776.4	N.D.	18.8	24.1	412.3	128.7	655	5350	N.D.	51.3	10.5	88.7	545.4	528.7	23.6	N.D.	N.D.	10.9	40607.1
56	C16	4_HCC	4_TM-	60	M	49	28	31	3.8	306	0.77	0	0	5	18	0.5	111.3	202.2	227.3	6.9	39.3	283.5	605.1	155.9	10.1	53.6	57.2	96.2	23.4	N.D.	N.D.	N.D.	4	N.D.	139	107.8	326.8	84.8	N.D.	27.8	13.4	70.7	9.4	260.8	16.4	N.D.	N.D.	29.7	2962.6
57	C17	4_HCC	4_TM-	71	M	56	35	19	2.9	129	0.64	0	0	1.6	10	0.5	590.1	240.4	99.2	122.2	9	6193	7653	836.2	127.1	109.3	4743	6427	435	35.3	17.2	14.5	N.D.	33.4	1094.7	97	969.9	29	N.D.	519.2	35.5	297.2	6.1	551.2	46.3	1.9	N.D.	9.3	31342.2
58	C18	4_HCC	4_TM-	79	M	48	50	48	4.3	230	0.66	1	300	4.5	18	0.5	2022.5	2835.3	2575.9	155.5	3071	1562.3	5079	2640	219.1	11582	337.2	893.7	586.1	26.2	584	34.6	82.3	99.2	542	968.7	1987	2783	N.D.	77.9	105	309.1	451.8	519.3	23.1	4.6	N.D.	47.8	42205.2
59	C19	4_HCC	4_TM-	70	M	42	21	20	3.7	199	1.06	0	0	5.4	17	0.5	27.4	411.3	320.5	6	442.6	805.3	2459.9	682.2	N.D.	1548.9	121.9	437.6	140.3	N.D.	78.6	N.D.	N.D.	N.D.	214.3	114.8	84.3	544	N.D.	43.9	17.5	20.6	48.5	377.4	8	N.D.	N.D.	5.7	8961.5
60	D01	4_HCC	5_TM+	72	M	68	42	31	3.6	177	0.8	0	0	288.7	64	64.9	946.7	1119.9	8.3	N.D.	572.2	7697	15520	62	N.D.	2281	2868.6	5272	4.7	N.D.	244.8	100	N.D.	N.D.	687.4	3.1	10	727.4	N.D.	264.1	N.D.	2.9	86.2	1115.6	13.5	N.D.	N.D.	10.8	39618.2
61	D02	4_HCC	5_TM+	79	F	37	49	34	3.3	216	0.9	1	300	439.9	16	1	299.1	772	129.1	153.1	2632.8	1281.1	2510.3	274.1	49.4	5815	448.7	1126	62.8	27.2	828.9	12.2	10.8	23.1	212.8	42.2	620.2	2002	N.D.	84.4	6.9	168	525	516.2	9.5	N.D.	N.D.	166.6	20809.5
62	D03	4_HCC	5_TM+	60	M	82	48	33	3.2	95	0.75	1	600	42090	2750	68.5	503.1	628.5	303.2	118.4	2116	769.4	1546.4	379.3	131	8878	130.5	283.6	36.9	8.5	487.1	22.1	23.1	78.8	285.2	247.7	1247.8	4899	N.D.	95.2	24.8	99.4	1435.6	396.6	19.2	N.D.	N.D.	N.D.	25194.4
63	D04	4_HCC	5_TM+	66	F	32	57	51	2.7	134	0.69	1	900	67.4	24	28.2	19.9	66.5	259.7	1613.7	2440	13810	45160	3560	944.5	166530	4650	16130	907.5	701.7	29960	7.6	15.6	686.8	960.9	195.2	5170	6610	N.D.	323.2	32.2	2213	2035.2	1274.5	20.2	5.2	10.6	204.4	306518
64	D05	4_HCC	5_TM+	73	M	15	26	17	3.3	117	0.79	1	900	166.1	69	72.8	1173.6	2900	604.6	340.6	10530	7370	18650	2890.7	98.9	98840	435.9	1187.4	116.4	19.7	2549	54.5	19.8	87.3	1031.3	329.3	1626	9160	N.D.	103.8	12.3	139.3	785.2	884.1	28.1	N.D.	N.D.	17.2	161985
65	D06	4_HCC	5_TM+	62	M	128	43	53	3.8	297	0.82	0	0	2.2	111	0.5	41.5	322.1	N.D.	N.D.	273.7	1725.5	5953	N.D.	N.D.	2388.4	338.6	1225.2	N.D.	N.D.	133.1	N.D.	N.D.	N.D.	524.5	N.D.	7.3	1105.3	N.D.	155.6	N.D.	3.1	134.8	339.8	48.7	N.D.	N.D.	5	14725.2
66	D07	4_HCC	5_TM+	85	F	12	30	19	3.6	222	0.73	1	600	2.6	496	14.4	672	1184.7	1046.7	282.6	3631	321.7	734.5	421.9	39.9	2944	40.4	29.2	13.6	3.2	48.4	40.3	67.5	125.2	147.8	202.2	2064.7	2954	N.D.	8.6	6.5	85.5	118.4	459	23.7	4.5	N.D.	105.9	17827.6
67	D08	4_HCC	5_TM+	76	M	123	53	72	3.6	142	1.03	0	0	22.9	54030	37.2	909.1	8707	535	10.3	1481.7	2399.7	4781	919.3	12.2	1739.8	815.8	2362	160.6	3.3	241.6	262.5	43.3	24.2	1171.2	354.8	262	1873.6	N.D.	789.1	84.6	95.9	555.4	378.3	111.4	4.2	N.D.	32.1	31121
68	D09	4_HCC	5_TM+	79	F	85	63	34	2.8	253	0.68	1	300	1948	150	40.7	1242.5	2906.3	N.D.	N.D.	4234	9197	17926	N.D.	N.D.	23214	1756	2887.5	N.D.	N.D.	1645.5	117.8	N.D.	N.D.	916.1	N.D.	11.1	4638	N.D.	211.8	N.D.	2.5	662.7	845.5	50.8	N.D.	N.D.	N.D.	72465.1
69	D10	4_HCC	5_TM+	70	M	84	60	17	2.9	167	0.73	0	0	40799	506326	65.4	486.2	483.9	31.2	2.1	49.7	2492	6227	110	N.D.	713.1	157.6	262.3	4.3	N.D.	2.4	920.7	1.5	N.D.	5924	184.5	221.9	2218	N.D.	543.5	5.8	20.2	83	1597.6	216.5	2.1	N.D.	N.D.	22961.1
70	D11	4_HCC	5_TM+	71	F	142	54	36	3	173	0.5	1	300	5008	24	3.3	2189	4610	271.2	52	3360	2539.3	6871	360.9	21.7	7594	640.8	1976.1	59.3	7.4	935.4	190.6	14.1	29.8	1111	81.1	298.1	3272	N.D.	373.2	12.9	80.8	809.1	1374.8	194.3	5	N.D.	15.4	39350.3
71	D12	4_HCC	5_TM+	72	M	83	34	28	3.6	193	0.77	0	0	28.3	95	42.2	277.5	533.7	407.4	N.D.	383.3	524.5	1612.3	297.5	N.D.	561.5	26.1	73.4	19.1	N.D.	4.3	28.8	11.3	N.D.	544	209.6	91	577.8	N.D.	43.1	13.5	14.7	24	570.3	72.6	4	5.7	5.2	6936.2
72	D13	4_HCC	5_TM+	66	F	31	29	15	3.2	166	0.53	0	0	7.8	134	8.6	135.1	2125.6	N.D.	N.D.	1173.3	3164	12198	N.D.	N.D.	3886	773.7	2716.9	N.D.	N.D.	338	14.7	N.D.	N.D.	611.7	N.D.	4.5	2030.7	N.D.	105.9	N.D.	2	129.1	511.3	19.7	N.D.	N.D.	N.D.	29940.2
73	D14	4_HCC	5_TM+	80	F	117	31	17	3.9	194	0.47	0	0	17.7	2167	43.6	10.9	27.3	11.1	9.9	6.7	28.1	239.2	N.D.	N.D.	14.3	41.5	191.4	6.2	2.4	N.D.	4.6	N.D.	N.D.	396.4	34.3	326.3	110.2	N.D.	389.1	37.6	296.3	66.9	300.6	10.2	N.D.	N.D.	24.2	2585.7
74	D15	4_HCC	5_TM+	64	M	239	54	30	3.7	109	0.95	0	0	4.3	211	0.5	71.7	710.9	N.D.	N.D.	689.1	1519.5	3198	N.D.	N.D.	1222	156.7	268.5	N.D.	N.D.	25.4	9	N.D.	N.D.	1725	N.D.	13.8	1759.9	N.D.	167.6	N.D.	3.2	76.4	262.7	74	N.D.	N.D.	4.9	11958.3
75	D16	4_HCC	5_TM+	69	M	572	83	29	3	142	0.93	0	0	45.8	9647	5.9	2623.1	638.8	2.6	N.D.	70.8	24420	7960	23.7	N.D.	541.3	2621.1	1351.8	4.5	N.D.	32.1	426.7	N.D.	N.D.	8960	90.6	20.1	2544.5	259	5120	27.4	10.8	747.6	373	226.1	N.D.	N.D.	N.D.	59095.6
76	D17	4_HCC	5_TM+	86	F	10	27	12	2.9	108	0.66	1	300	4264	43	43.8	367.3	1018.3	217.2	160.5	2000	3228	9750	668.2	66.6	25071	502.1	1390.6	56	7.6	927.2	33.2	6.8	35.3	500.7	51.3	384.5	2042	N.D.	98.1	4.3	59.6	190.9	1095.1	11.8	N.D.	N.D.	14.6	49958.8
77	D18	4_HCC	5_TM+	64	M	361	64	52	3.1	205	0.65	0	0	29.6	18	5.2	39.9	90.6	315.2	185.5	31.8	5480	11700	2738.4	71.3	432.7	5927	12837	1882	83.2	152.6	3.8	6.4	24.3	764.4	272.9	508.1	67.6	8.8	992.2	163.2	493.4	33.5	688.5	15.8	N.D.	N.D.	15.7	46025.8
78	D19	4_HCC	5_TM+	69	M	55	27	28	3.5	253	0.41	1	600	3.6	201	0.5	2529.4	2630.2	56.9	N.D.	5958	912.9	1978.6	54.7	N.D.	5834	45.1	196	N.D.	N.D.	114.9	135.7	N.D.	N.D.	538.7	14.5	27.4	1842	N.D.	115.7	N.D.	2.6	205	765.2	17.4	N.D.	N.D.	N.D.	23974.9
79	D20	4_HCC	5_TM+	55	M	281	39	53	3.4	260	0.63	0	0	2.4	52	0.5	338	197.1	259.7	33.7	9.2	9074	9624	6910	23	385.1	12048	13356	8005	52.1	223.7	11	37.2	27.7	388.2	592.5	538.1	100.4	N.D.	365.3	438	575.1	37.5	596.3	22.4	1.6	N.D.	32.6	64302.5
	Data were regarded as "not detected (N.D.)" and excluded from analysis when they met at least one of following criteria: 1) the peak was not detected; 2) the calculated value was lower than the lower limit of the calibration curve; 3) the signal to noise ratio was < 5.
[truncated: 22 more columns]

## Sheet: b
(b) Calculation of bile acid fractions.
	21_CA (nM)	22_CDCA (nM)	23_DCA (nM)	24_LCA (nM)	25_UDCA (nM)	26_GCA (nM)	27_GCDCA (nM)	28_GDCA (nM)	29_GLCA (nM)	30_GUDCA (nM)	31_TCA (nM)	32_TCDCA (nM)	33_TDCA (nM)	34_TLCA (nM)	35_TUDCA (nM)	36_CDCA 3S (nM)	37_DCA 3S (nM)	38_LCA 3S (nM)	39_GCDCA 3S (nM)	40_GDCA 3S (nM)	41_GLCA 3S (nM)	42_GUDCA 3S (nM)	43_TCA 3S (nM)	44_TCDCA 3S (nM)	45_TDCA 3S (nM)	46_TLCA 3S (nM)	47_TUDCA 3S (nM)	48_CA 3GlcA (nM)	49_CDCA 3GlcA (nM)	50_DCA 3GlcA (nM)	51_LCA 3GlcA (nM)	52_UDCA 3GlcA (nM)	Calculation
61_TBA (nM)	✔	✔	✔	✔	✔	✔	✔	✔	✔	✔	✔	✔	✔	✔	✔	✔	✔	✔	✔	✔	✔	✔	✔	✔	✔	✔	✔	✔	✔	✔	✔	✔	Sum of all checked data
62_CA fraction (nM)	✔					✔					✔												✔					✔					Sum of all checked data
63_CDCA fraction (nM)		✔					✔					✔				✔			✔					✔					✔				Sum of all checked data
64_DCA fraction (nM)			✔					✔					✔				✔			✔					✔					✔			Sum of all checked data
65_LCA fraction (nM)				✔					✔					✔				✔			✔					✔					✔		Sum of all checked data
66_UDCA fraction (nM)					✔					✔					✔							✔					✔					✔	Sum of all checked data
67_CA/CDCA	✔	✔				✔	✔				✔	✔				✔			✔				✔	✔				✔	✔				67_CA/CDCA was calculated by dividing 62_CA fraction by 63_CDCA fraction.
68_primary bile acids (nM)	✔	✔				✔	✔				✔	✔				✔			✔				✔	✔				✔	✔				Sum of all checked data
69_secondary bile acids (nM)			✔	✔	✔			✔	✔	✔			✔	✔	✔		✔	✔		✔	✔	✔			✔	✔	✔			✔	✔	✔	Sum of all checked data
70_secondary/primary	✔	✔	✔	✔	✔	✔	✔	✔	✔	✔	✔	✔	✔	✔	✔	✔	✔	✔	✔	✔	✔	✔	✔	✔	✔	✔	✔	✔	✔	✔	✔	✔	70_secondary/primary was calculated by dividing 69_secondary bile acids by 68_primary bile acids.
71_unconjugates (nM)	✔	✔	✔	✔	✔																												Sum of all checked data
72_conjugates (total) (nM)						✔	✔	✔	✔	✔	✔	✔	✔	✔	✔	✔	✔	✔	✔	✔	✔	✔	✔	✔	✔	✔	✔	✔	✔	✔	✔	✔	Sum of all checked data
73_glycine (nM)						✔	✔	✔	✔	✔																							Sum of all checked data
74_taurine (nM)											✔	✔	✔	✔	✔																		Sum of all checked data
75_3-sulfate (free) (nM)																✔	✔	✔															Sum of all checked data
76_3-sulfate (glycine) (nM)																			✔	✔	✔	✔											Sum of all checked data
77_3-sulfate (taurine) (nM)																							✔	✔	✔	✔	✔						Sum of all checked data
78_3-sulfate (total) (nM)																✔	✔	✔	✔	✔	✔	✔	✔	✔	✔	✔	✔						Sum of all checked data
79_3-glucuronide (nM)																												✔	✔	✔	✔	✔	Sum of all checked data
80_glycine (total) (nM)						✔	✔	✔	✔	✔									✔	✔	✔	✔											Sum of all checked data
81_taurine (total) (nM)											✔	✔	✔	✔	✔								✔	✔	✔	✔	✔						Sum of all checked data
82_conjugates/unconjugates	✔	✔	✔	✔	✔	✔	✔	✔	✔	✔	✔	✔	✔	✔	✔	✔	✔	✔	✔	✔	✔	✔	✔	✔	✔	✔	✔	✔	✔	✔	✔	✔	82_conjugates/unconjugates was calculated by dividing 72_conjugates (total) by 71_unconjugates.
83_G/T ratio						✔	✔	✔	✔	✔	✔	✔	✔	✔	✔				✔	✔	✔	✔	✔	✔	✔	✔	✔						83_G/T ratio was calculated by dividing 80_glycine (total) by 81_taurine (total).
