# Supplementary material for: Liquid Chromatography/Tandem Mass Spectrometry-Based Simultaneous Analysis of 32 Bile Acids in Plasma and Conventional Biomarker-Integrated Diagnostic Screening Model Development for Hepatocellular Carcinoma
Source: Metabolites. 2024 Sep 23;14(9):513. doi: 10.3390/metabo14090513 (PMC11433973; doi:10.3390/metabo14090513)
Supplement: Supplementary file 1 [file metabolites-14-00513-s001.zip › Table S5_1.1.xlsx]

## Sheet: a
Table S5. Correlation of all items. (a) Correlation coefficient.
	3_GGT (U/L)	4_AST (U/L)	5_ALT (U/L)	6_ALB (g/dL)	7_ChE (U/L)	8_Scr (mg/dL)	10_UDCA dose (mg/day)	11_AFP (ng/mL)	12_PIVKA-II (mAU/mL)	13_AFP-L3 (%)	21_CA (nM)	22_CDCA (nM)	23_DCA (nM)	24_LCA (nM)	25_UDCA (nM)	26_GCA (nM)	27_GCDCA (nM)	28_GDCA (nM)	29_GLCA (nM)	30_GUDCA (nM)	31_TCA (nM)	32_TCDCA (nM)	33_TDCA (nM)	34_TLCA (nM)	35_TUDCA (nM)	36_CDCA 3S (nM)	37_DCA 3S (nM)	38_LCA 3S (nM)	39_GCDCA 3S (nM)	40_GDCA 3S (nM)	41_GLCA 3S (nM)	42_GUDCA 3S (nM)	43_TCA 3S (nM)	44_TCDCA 3S (nM)	45_TDCA 3S (nM)	46_TLCA 3S (nM)	47_TUDCA 3S (nM)	48_CA 3GlcA (nM)	49_CDCA 3GlcA (nM)	50_DCA 3GlcA (nM)	51_LCA 3GlcA (nM)	52_UDCA 3GlcA (nM)	61_TBA (nM)	62_CA fraction (nM)	63_CDCA fraction (nM)	64_DCA fraction (nM)	65_LCA fraction (nM)	66_UDCA fraction (nM)	67_CA/CDCA
3_GGT (U/L)	1	0.2037	0.1196	-0.0937	-0.0811	-0.0566	-0.1379	-0.0005	0.019	-0.0089	0.0596	-0.16	-0.2091	-0.0989	-0.1901	0.4162	0.0696	0.157	-0.0942	-0.1529	0.4621	0.2425	0.2764	0.0145	-0.0696	0.108	-0.1197	-0.1864	0.5205	0.0591	-0.097	-0.0631	0.6854	0.6476	0.3597	0.1368	0.1783	-0.1568	0.0336	-0.2508	-0.6598	0.0064	0.0029	0.4462	0.1505	0.1661	-0.0542	-0.1398	0.1112
4_AST (U/L)	0.2037	1	0.981	0.0452	0.0152	-0.0928	0.132	0.0313	0.0479	0.0089	-0.0877	-0.1018	-0.1024	-0.0478	-0.0585	0.1875	0.0604	0.0073	-0.0575	-0.013	0.1341	0.0856	-0.0089	-0.0259	0.002	-0.0407	-0.1092	-0.0785	0.1789	0.1614	-0.0123	0.0901	-0.1973	0.1831	0.1196	0.0418	0.1667	-0.0159	-0.0608	-0.0524	0.067	-0.0242	0.0439	0.1696	0.0725	0.013	-0.0082	0.0035	0.1295
5_ALT (U/L)	0.1196	0.981	1	0.1582	0.1023	-0.0793	0.1094	-0.0511	-0.0446	-0.059	-0.1047	-0.0974	-0.0802	-0.0659	-0.0814	0.0717	-0.0416	0.0198	-0.0652	-0.0522	0.06	-0.0072	-0.001	-0.0324	-0.0377	-0.1045	-0.126	-0.1604	0.0514	0.1742	0.0002	0.0525	-0.2194	0.0291	0.1183	0.036	0.1274	-0.0344	-0.099	-0.0714	-0.1594	-0.0217	-0.0324	0.0592	-0.0352	0.0339	-0.0044	-0.0389	0.174
6_ALB (g/dL)	-0.0937	0.0452	0.1582	1	0.7562	-0.0652	-0.308	-0.0579	-0.0557	-0.0288	-0.1721	-0.2381	0.1124	-0.2979	-0.3725	-0.4	-0.5742	0.0219	-0.1922	-0.4598	-0.3317	-0.5084	-0.0424	-0.1532	-0.4102	-0.2508	-0.0648	-0.3323	-0.4568	0.1507	-0.0405	-0.4572	-0.0718	-0.3894	0.0248	-0.0723	-0.2738	-0.3317	-0.314	-0.3894	-0.8244	-0.0453	-0.5827	-0.4299	-0.5921	0.0602	-0.0999	-0.4839	0.448
7_ChE (U/L)	-0.0811	0.0152	0.1023	0.7562	1	-0.1511	-0.2315	-0.1188	-0.0335	-0.1818	-0.1637	-0.2608	0.0398	-0.255	-0.3785	-0.366	-0.4799	0.0587	-0.1838	-0.4477	-0.2485	-0.4273	0.0541	-0.1111	-0.3726	-0.2052	-0.1294	-0.3063	-0.4067	0.0496	-0.0531	-0.4129	-0.1752	-0.2953	0.0595	-0.0365	-0.2171	-0.2688	-0.37	-0.4643	-0.8643	0.0013	-0.5275	-0.3748	-0.5005	0.0742	-0.0964	-0.4588	0.4198
8_Scr (mg/dL)	-0.0566	-0.0928	-0.0793	-0.0652	-0.1511	1	-0.1183	-0.0493	-0.0289	-0.1275	-0.0572	-0.022	0.0021	-0.0392	-0.0408	-0.0024	-0.0808	0.0544	0.0247	-0.0781	-0.0086	-0.0652	0.0104	-0.0151	-0.1038	-0.0078	0.3222	0.1813	-0.03	0.0422	0.0099	-0.0249	0.2332	-0.0743	-0.0596	-0.0451	-0.0966	-0.1675	0.0666	0.0198	0.2558	-0.027	-0.0815	-0.0194	-0.0793	0.0522	-0.0015	-0.078	-0.0286
10_UDCA dose (mg/day)	-0.1379	0.132	0.1094	-0.308	-0.2315	-0.1183	1	0.0306	-0.1228	0.0809	0.0186	0.028	-0.0995	0.4045	0.5168	0.0943	0.2348	-0.0913	0.3589	0.5404	-0.0353	0.1248	-0.1473	0.2152	0.4559	-0.1283	-0.1423	0.3172	0.0409	-0.179	0.3368	0.6788	-0.2033	-0.033	-0.0609	0.2537	0.556	0.1347	-0.0075	0.4342	0.726	0.2805	0.4878	0.0668	0.1998	-0.1463	0.3497	0.5909	-0.2222
11_AFP (ng/mL)	-0.0005	0.0313	-0.0511	-0.0579	-0.1188	-0.0493	0.0306	1	0.6819	0.5576	0.0009	-0.0585	-0.126	-0.0689	-0.0497	-0.1105	-0.0931	-0.1052	0.0372	-0.068	-0.1252	-0.1146	-0.0717	-0.0574	-0.0813	0.444	-0.1104	-0.0529	0.2251	-0.075	-0.0284	-0.0113	0.2243	-0.0373	-0.1125	-0.0894	0.0029	0.1429	0.087	-0.1014	0.2037	-0.0849	-0.0913	-0.1117	-0.0876	-0.0929	-0.0431	-0.065	-0.0441
12_PIVKA-II (mAU/mL)	0.019	0.0479	-0.0446	-0.0557	-0.0335	-0.0289	-0.1228	0.6819	1	0.3851	-0.0128	-0.0184	-0.12	-0.0953	-0.0801	-0.0564	-0.0568	-0.0812	-0.0876	-0.0679	-0.0895	-0.0839	-0.0541	-0.0699	-0.067	0.7258	-0.0992	-0.1122	0.4211	-0.0525	-0.0895	-0.0458	0.9849	0.0165	-0.0808	-0.0785	-0.084	0.2529	0.1954	-0.1037	0.2709	-0.0316	-0.0728	-0.0564	-0.0378	-0.0718	-0.0881	-0.0705	-0.0981
13_AFP-L3 (%)	-0.0089	0.0089	-0.059	-0.0288	-0.1818	-0.1275	0.0809	0.5576	0.3851	1	-0.0207	0.0081	-0.197	0.1547	0.0404	0.0792	0.032	-0.0192	0.1877	0.0885	-0.037	-0.021	-0.0876	0.1003	0.0134	0.1944	-0.2027	0.0153	0.1052	-0.1684	-0.0458	-0.0366	-0.0569	-0.0033	-0.1381	-0.026	-0.0365	0.1751	-0.0823	-0.2046	-0.3824	-0.0838	0.0601	0.0542	0.0237	-0.0799	-0.0086	0.0719	-0.1332
21_CA (nM)	0.0596	-0.0877	-0.1047	-0.1721	-0.1637	-0.0572	0.0186	0.0009	-0.0128	-0.0207	1	0.7352	0.5059	-0.0072	0.3711	0.1253	-0.0564	-0.0256	-0.044	0.0166	-0.0816	-0.1375	-0.0627	-0.1162	-0.147	0.4479	0.3493	0.2433	0.2508	-0.0192	0.0696	0.211	0.9924	0.1307	-0.101	-0.1127	-0.025	-0.0235	0.5527	0.0707	0.3185	0.113	0.0524	0.1615	-0.0024	0.0557	0.0225	0.0508	-0.0216
22_CDCA (nM)	-0.16	-0.1018	-0.0974	-0.2381	-0.2608	-0.022	0.028	-0.0585	-0.0184	0.0081	0.7352	1	0.4092	-0.0192	0.5137	0.0608	0.1284	-0.0282	-0.0671	0.1578	-0.0763	0.0107	-0.0954	-0.1209	-0.0732	0.4345	0.1304	0.2081	0.1112	-0.1026	0.0361	0.3214	0.7727	-0.0242	-0.1203	-0.1235	-0.0354	0.0988	0.6555	0.2038	0.3676	0.0298	0.1995	0.0963	0.1736	-0.0011	0.0015	0.1869	-0.2918
23_DCA (nM)	-0.2091	-0.1024	-0.0802	0.1124	0.0398	0.0021	-0.0995	-0.126	-0.12	-0.197	0.5059	0.4092	1	0.01	0.043	-0.1664	-0.2108	0.1913	-0.0434	-0.112	-0.1453	-0.2092	0.0394	-0.0594	-0.1295	-0.0198	0.593	0.229	-0.2144	0.3296	0.213	-0.0501	-0.4419	-0.2209	-0.0595	-0.0665	-0.0985	-0.1676	0.2306	0.0289	-0.7765	0.1104	-0.1076	-0.1206	-0.1762	0.3284	0.1396	-0.0967	0.0073
24_LCA (nM)	-0.0989	-0.0478	-0.0659	-0.2979	-0.255	-0.0392	0.4045	-0.0689	-0.0953	0.1547	-0.0072	-0.0192	0.01	1	0.1078	0.3257	0.3013	0.177	0.9325	0.5028	0.222	0.2278	0.0607	0.9166	0.583	-0.1296	-0.0751	0.7681	0.0028	-0.1045	0.6609	0.199	-0.2064	-0.0087	-0.0686	0.6703	0.1322	0.2583	-0.0314	-0.055	0.4774	0.3556	0.467	0.3158	0.2675	0.1178	0.831	0.4899	-0.1364
25_UDCA (nM)	-0.1901	-0.0585	-0.0814	-0.3725	-0.3785	-0.0408	0.5168	-0.0497	-0.0801	0.0404	0.3711	0.5137	0.043	0.1078	1	0.139	0.365	-0.0788	0.0772	0.7392	-0.0528	0.1601	-0.1134	-0.0447	0.4099	0.3058	-0.079	0.2735	0.1573	-0.1128	0.2195	0.7473	-0.0247	-0.0238	-0.0432	0.0184	0.2955	0.1398	0.4399	0.6947	0.4443	0.1551	0.6673	0.128	0.3442	-0.0942	0.173	0.7703	-0.2983
26_GCA (nM)	0.4162	0.1875	0.0717	-0.4	-0.366	-0.0024	0.0943	-0.1105	-0.0564	0.0792	0.1253	0.0608	-0.1664	0.3257	0.139	1	0.6603	0.3324	0.2295	0.2998	0.707	0.6333	0.2984	0.3126	0.2777	0.184	-0.1161	0.1032	0.6725	-0.0766	-0.0682	0.1351	0.6549	0.701	0.0679	0.1063	0.0676	0.2537	0.2848	0.1495	0.6369	-0.0892	0.5521	0.9759	0.6935	0.2546	0.0359	0.2982	-0.0142
27_GCDCA (nM)	0.0696	0.0604	-0.0416	-0.5742	-0.4799	-0.0808	0.2348	-0.0931	-0.0568	0.032	-0.0564	0.1284	-0.2108	0.3013	0.365	0.6603	1	-0.0213	0.1424	0.6624	0.4725	0.8933	-0.0168	0.1529	0.6771	0.0797	-0.1613	0.1358	0.4896	-0.1805	-0.0833	0.2265	-0.1663	0.5187	-0.0626	0.0472	0.2167	0.5287	0.2682	0.483	0.701	-0.0303	0.8534	0.6522	0.9893	-0.0741	0.0031	0.6476	-0.4452
28_GDCA (nM)	0.157	0.0073	0.0198	0.0219	0.0587	0.0544	-0.0913	-0.1052	-0.0812	-0.0192	-0.0256	-0.0282	0.1913	0.177	-0.0788	0.3324	-0.0213	1	0.2365	-0.0245	0.5557	0.0439	0.8816	0.3971	-0.0433	-0.1722	-0.0137	0.0197	-0.1296	0.2414	0.1498	-0.0981	-0.4533	-0.1059	0.3429	0.252	-0.1217	-0.0585	-0.1076	-0.1778	0.4718	-0.1059	0.057	0.4114	-0.0158	0.966	0.22	-0.0313	0.3218
29_GLCA (nM)	-0.0942	-0.0575	-0.0652	-0.1922	-0.1838	0.0247	0.3589	0.0372	-0.0876	0.1877	-0.044	-0.0671	-0.0434	0.9325	0.0772	0.2295	0.1424	0.2365	1	0.3849	0.1698	0.1132	0.0969	0.9371	0.4535	-0.1065	-0.081	0.7215	-0.0038	-0.0341	0.6607	0.1936	-0.4965	-0.0546	-0.0324	0.6838	0.1532	0.1565	-0.0657	-0.0723	0.4116	0.3193	0.3558	0.2256	0.1228	0.1665	0.8291	0.3859	-0.1174
30_GUDCA (nM)	-0.1529	-0.013	-0.0522	-0.4598	-0.4477	-0.0781	0.5404	-0.068	-0.0679	0.0885	0.0166	0.1578	-0.112	0.5028	0.7392	0.2998	0.6624	-0.0245	0.3849	1	0.1269	0.4907	-0.0728	0.3323	0.8868	0.0837	-0.133	0.3711	0.221	-0.1444	0.1962	0.5784	-0.2545	0.1077	-0.1148	0.1938	0.3716	0.3286	0.1645	0.696	0.7362	0.2042	0.9388	0.2784	0.6213	-0.0767	0.2706	0.9942	-0.3615
31_TCA (nM)	0.4621	0.1341	0.06	-0.3317	-0.2485	-0.0086	-0.0353	-0.1252	-0.0895	-0.037	-0.0816	-0.0763	-0.1453	0.222	-0.0528	0.707	0.4725	0.5557	0.1698	0.1269	1	0.6939	0.7059	0.3363	0.1995	-0.0969	-0.0594	-0.0053	0.2809	-0.0386	-0.0515	-0.0045	-0.1901	0.4538	0.396	0.2764	0.0942	0.127	0.0425	-0.0323	0.6631	-0.0666	0.3815	0.8257	0.5399	0.5496	0.0859	0.1302	0.046
32_TCDCA (nM)	0.2425	0.0856	-0.0072	-0.5084	-0.4273	-0.0652	0.1248	-0.1146	-0.0839	-0.021	-0.1375	0.0107	-0.2092	0.2278	0.1601	0.6333	0.8933	0.0439	0.1132	0.4907	0.6939	1	0.1367	0.1846	0.5997	-0.0579	-0.0993	0.0611	0.4031	-0.1673	-0.1166	0.1007	-0.3826	0.538	0.1212	0.1179	0.2242	0.406	0.1633	0.2645	0.567	-0.0222	0.7247	0.6868	0.9309	0.0248	-0.005	0.4813	-0.3776
33_TDCA (nM)	0.2764	-0.0089	-0.001	-0.0424	0.0541	0.0104	-0.1473	-0.0717	-0.0541	-0.0876	-0.0627	-0.0954	0.0394	0.0607	-0.1134	0.2984	-0.0168	0.8816	0.0969	-0.0728	0.7059	0.1367	1	0.2865	-0.0553	-0.1499	-0.0135	-0.0653	-0.1003	0.1519	-0.0089	-0.123	-0.4138	-0.0394	0.5066	0.2061	-0.0773	-0.0657	-0.1127	-0.115	0.4775	-0.073	0.0313	0.4295	0.0113	0.9128	0.0762	-0.0767	0.3727
34_TLCA (nM)	0.0145	-0.0259	-0.0324	-0.1532	-0.1111	-0.0151	0.2152	-0.0574	-0.0699	0.1003	-0.1162	-0.1209	-0.0594	0.9166	-0.0447	0.3126	0.1529	0.3971	0.9371	0.3323	0.3363	0.1846	0.2865	1	0.4557	-0.1496	-0.0457	0.6824	-0.0314	-0.0025	0.5337	0.0638	-0.5122	-0.0155	0.0617	0.7021	0.1189	0.1239	-0.0975	-0.0862	0.3734	0.3319	0.3369	0.3346	0.1459	0.3337	0.7491	0.3234	0.0385
35_TUDCA (nM)	-0.0696	0.002	-0.0377	-0.4102	-0.3726	-0.1038	0.4559	-0.0813	-0.067	0.0134	-0.147	-0.0732	-0.1295	0.583	0.4099	0.2777	0.6771	-0.0433	0.4535	0.8868	0.1995	0.5997	-0.0553	0.4557	1	-0.0759	-0.1114	0.3747	0.1767	-0.112	0.1892	0.3554	-0.2446	0.179	-0.0414	0.319	0.4749	0.3321	0.002	0.5556	0.577	0.4259	0.8756	0.2711	0.6461	-0.0711	0.3104	0.8812	-0.3307
36_CDCA 3S (nM)	0.108	-0.0407	-0.1045	-0.2508	-0.2052	-0.0078	-0.1283	0.444	0.7258	0.1944	0.4479	0.4345	-0.0198	-0.1296	0.3058	0.184	0.0797	-0.1722	-0.1065	0.0837	-0.0969	-0.0579	-0.1499	-0.1496	-0.0759	1	-0.0307	0.2374	0.6631	-0.101	-0.0226	0.2391	0.8206	0.3082	-0.1435	-0.1597	-0.0713	0.1826	0.6363	0.07	0.3859	0.0563	0.1192	0.161	0.1224	-0.1429	-0.0708	0.0978	-0.0932
37_DCA 3S (nM)	-0.1197	-0.1092	-0.126	-0.0648	-0.1294	0.3222	-0.1423	-0.1104	-0.0992	-0.2027	0.3493	0.1304	0.593	-0.0751	-0.079	-0.1161	-0.1613	-0.0137	-0.081	-0.133	-0.0594	-0.0993	-0.0135	-0.0457	-0.1114	-0.0307	1	0.221	-0.1059	0.558	0.0586	-0.1062	-0.2342	-0.1285	-0.0467	-0.1179	-0.0413	-0.255	0.1523	0.0813	0.2246	0.1658	-0.1214	-0.0703	-0.1214	0.1426	0.0062	-0.1327	0.0658
38_LCA 3S (nM)	-0.1864	-0.0785	-0.1604	-0.3323	-0.3063	0.1813	0.3172	-0.0529	-0.1122	0.0153	0.2433	0.2081	0.229	0.7681	0.2735	0.1032	0.1358	0.0197	0.7215	0.3711	-0.0053	0.0611	-0.0653	0.6824	0.3747	0.2374	0.221	1	0.0492	0.037	0.7432	0.3751	0.2292	-0.0959	-0.1192	0.4939	0.1055	0.1048	0.3362	-0.0178	0.6635	0.4117	0.3556	0.1009	0.133	0.0276	0.7955	0.3895	-0.1497
39_GCDCA 3S (nM)	0.5205	0.1789	0.0514	-0.4568	-0.4067	-0.03	0.0409	0.2251	0.4211	0.1052	0.2508	0.1112	-0.2144	0.0028	0.1573	0.6725	0.4896	-0.1296	-0.0038	0.221	0.2809	0.4031	-0.1003	-0.0314	0.1767	0.6631	-0.1059	0.0492	1	-0.1068	-0.1232	0.2071	0.8859	0.7854	-0.0671	-0.069	0.1221	0.2953	0.4713	0.2451	0.5319	-0.0692	0.3993	0.6203	0.5376	-0.1618	-0.1006	0.2344	-0.1653
40_GDCA 3S (nM)	0.0591	0.1614	0.1742	0.1507	0.0496	0.0422	-0.179	-0.075	-0.0525	-0.1684	-0.0192	-0.1026	0.3296	-0.1045	-0.1128	-0.0766	-0.1805	0.2414	-0.0341	-0.1444	-0.0386	-0.1673	0.1519	-0.0025	-0.112	-0.101	0.558	0.037	-0.1068	1	0.3468	-0.0961	-0.2693	-0.1197	0.5607	0.1962	-0.0091	-0.116	-0.0853	-0.1082	-0.1217	0.2089	-0.1552	-0.0765	-0.1897	0.3917	0.2479	-0.1449	0.2613
41_GLCA 3S (nM)	-0.097	-0.0123	0.0002	-0.0405	-0.0531	0.0099	0.3368	-0.0284	-0.0895	-0.0458	0.0696	0.0361	0.213	0.6609	0.2195	-0.0682	-0.0833	0.1498	0.6607	0.1962	-0.0515	-0.1166	-0.0089	0.5337	0.1892	-0.0226	0.0586	0.7432	-0.1232	0.3468	1	0.3122	-0.2362	-0.1578	0.198	0.7385	0.2587	0.0364	0.1104	-0.1292	0.8506	0.5917	0.1448	-0.0572	-0.0977	0.2182	0.9573	0.2233	0.0051
42_GUDCA 3S (nM)	-0.0631	0.0901	0.0525	-0.4572	-0.4129	-0.0249	0.6788	-0.0113	-0.0458	-0.0366	0.211	0.3214	-0.0501	0.199	0.7473	0.1351	0.2265	-0.0981	0.1936	0.5784	-0.0045	0.1007	-0.123	0.0638	0.3554	0.2391	-0.1062	0.3751	0.2071	-0.0961	0.3122	1	-0.0734	0.0596	0.0917	0.2136	0.6223	0.0359	0.3815	0.5159	0.6603	0.3083	0.5455	0.1193	0.2228	-0.1349	0.2908	0.6564	-0.2613
43_TCA 3S (nM)	0.6854	-0.1973	-0.2194	-0.0718	-0.1752	0.2332	-0.2033	0.2243	0.9849	-0.0569	0.9924	0.7727	-0.4419	-0.2064	-0.0247	0.6549	-0.1663	-0.4533	-0.4965	-0.2545	-0.1901	-0.3826	-0.4138	-0.5122	-0.2446	0.8206	-0.2342	0.2292	0.8859	-0.2693	-0.2362	-0.0734	1	0.596	-0.1739	-0.175	-0.0964	-0.3153	0.9141	0.508	0	0.5358	-0.127	0.6042	-0.1109	-0.4519	-0.2468	-0.2211	0.679
44_TCDCA 3S (nM)	0.6476	0.1831	0.0291	-0.3894	-0.2953	-0.0743	-0.033	-0.0373	0.0165	-0.0033	0.1307	-0.0242	-0.2209	-0.0087	-0.0238	0.701	0.5187	-0.1059	-0.0546	0.1077	0.4538	0.538	-0.0394	-0.0155	0.179	0.3082	-0.1285	-0.0959	0.7854	-0.1197	-0.1578	0.0596	0.596	1	0.0345	0.0161	0.2199	0.0227	0.2151	0.0403	0.7942	-0.0563	0.341	0.6679	0.5789	-0.1127	-0.1047	0.1205	-0.1173
45_TDCA 3S (nM)	0.3597	0.1196	0.1183	0.0248	0.0595	-0.0596	-0.0609	-0.1125	-0.0808	-0.1381	-0.101	-0.1203	-0.0595	-0.0686	-0.0432	0.0679	-0.0626	0.3429	-0.0324	-0.1148	0.396	0.1212	0.5066	0.0617	-0.0414	-0.1435	-0.0467	-0.1192	-0.0671	0.5607	0.198	0.0917	-0.1739	0.0345	1	0.5019	0.3452	-0.1131	-0.1691	-0.1014	0.9649	0.3225	0.0057	0.1641	-0.0211	0.4676	0.2185	-0.0752	0.2926
46_TLCA 3S (nM)	0.1368	0.0418	0.036	-0.0723	-0.0365	-0.0451	0.2537	-0.0894	-0.0785	-0.026	-0.1127	-0.1235	-0.0665	0.6703	0.0184	0.1063	0.0472	0.252	0.6838	0.1938	0.2764	0.1179	0.2061	0.7021	0.319	-0.1597	-0.1179	0.4939	-0.069	0.1962	0.7385	0.2136	-0.175	0.0161	0.5019	1	0.51	0.0482	-0.111	-0.1269	0.6771	0.5764	0.2157	0.1555	0.0521	0.2773	0.8577	0.2208	0.019
47_TUDCA 3S (nM)	0.1783	0.1667	0.1274	-0.2738	-0.2171	-0.0966	0.556	0.0029	-0.084	-0.0365	-0.025	-0.0354	-0.0985	0.1322	0.2955	0.0676	0.2167	-0.1217	0.1532	0.3716	0.0942	0.2242	-0.0773	0.1189	0.4749	-0.0713	-0.0413	0.1055	0.1221	-0.0091	0.2587	0.6223	-0.0964	0.2199	0.3452	0.51	1	-0.0359	0.0339	0.2796	0.742	0.5971	0.4026	0.0752	0.223	-0.1081	0.3106	0.4507	-0.1329
48_CA 3GlcA (nM)	-0.1568	-0.0159	-0.0344	-0.3317	-0.2688	-0.1675	0.1347	0.1429	0.2529	0.1751	-0.0235	0.0988	-0.1676	0.2583	0.1398	0.2537	0.5287	-0.0585	0.1565	0.3286	0.127	0.406	-0.0657	0.1239	0.3321	0.1826	-0.255	0.1048	0.2953	-0.116	0.0364	0.0359	-0.3153	0.0227	-0.1131	0.0482	-0.0359	1	0.1707	0.1563	0.7045	-0.055	0.4131	0.278	0.5013	-0.0844	0.0743	0.3082	-0.172
49_CDCA 3GlcA (nM)	0.0336	-0.0608	-0.099	-0.314	-0.37	0.0666	-0.0075	0.087	0.1954	-0.0823	0.5527	0.6555	0.2306	-0.0314	0.4399	0.2848	0.2682	-0.1076	-0.0657	0.1645	0.0425	0.1633	-0.1127	-0.0975	0.002	0.6363	0.1523	0.3362	0.4713	-0.0853	0.1104	0.3815	0.9141	0.2151	-0.1691	-0.111	0.0339	0.1707	1	0.3184	0.2846	0.2541	0.2756	0.2838	0.3148	-0.0656	0.0501	0.203	-0.2135
50_DCA 3GlcA (nM)	-0.2508	-0.0524	-0.0714	-0.3894	-0.4643	0.0198	0.4342	-0.1014	-0.1037	-0.2046	0.0707	0.2038	0.0289	-0.055	0.6947	0.1495	0.483	-0.1778	-0.0723	0.696	-0.0323	0.2645	-0.115	-0.0862	0.5556	0.07	0.0813	-0.0178	0.2451	-0.1082	-0.1292	0.5159	0.508	0.0403	-0.1014	-0.1269	0.2796	0.1563	0.3184	1	0.4049	0.0824	0.6332	0.1143	0.4404	-0.1804	-0.1132	0.707	-0.3621
51_LCA 3GlcA (nM)	-0.6598	0.067	-0.1594	-0.8244	-0.8643	0.2558	0.726	0.2037	0.2709	-0.3824	0.3185	0.3676	-0.7765	0.4774	0.4443	0.6369	0.701	0.4718	0.4116	0.7362	0.6631	0.567	0.4775	0.3734	0.577	0.3859	0.2246	0.6635	0.5319	-0.1217	0.8506	0.6603	0	0.7942	0.9649	0.6771	0.742	0.7045	0.2846	0.4049	1	0.483	0.7848	0.7341	0.7464	0.4363	0.7421	0.7847	-0.7713
52_UDCA 3GlcA (nM)	0.0064	-0.0242	-0.0217	-0.0453	0.0013	-0.027	0.2805	-0.0849	-0.0316	-0.0838	0.113	0.0298	0.1104	0.3556	0.1551	-0.0892	-0.0303	-0.1059	0.3193	0.2042	-0.0666	-0.0222	-0.073	0.3319	0.4259	0.0563	0.1658	0.4117	-0.0692	0.2089	0.5917	0.3083	0.5358	-0.0563	0.3225	0.5764	0.5971	-0.055	0.2541	0.0824	0.483	1	0.1855	-0.0765	-0.0265	-0.006	0.5888	0.2532	0.0593
61_TBA (nM)	0.0029	0.0439	-0.0324	-0.5827	-0.5275	-0.0815	0.4878	-0.0913	-0.0728	0.0601	0.0524	0.1995	-0.1076	0.467	0.6673	0.5521	0.8534	0.057	0.3558	0.9388	0.3815	0.7247	0.0313	0.3369	0.8756	0.1192	-0.1214	0.3556	0.3993	-0.1552	0.1448	0.5455	-0.127	0.341	0.0057	0.2157	0.4026	0.4131	0.2756	0.6332	0.7848	0.1855	1	0.549	0.8367	0.0025	0.2385	0.9371	-0.3986
62_CA fraction (nM)	0.4462	0.1696	0.0592	-0.4299	-0.3748	-0.0194	0.0668	-0.1117	-0.0564	0.0542	0.1615	0.0963	-0.1206	0.3158	0.128	0.9759	0.6522	0.4114	0.2256	0.2784	0.8257	0.6868	0.4295	0.3346	0.2711	0.161	-0.0703	0.1009	0.6203	-0.0765	-0.0572	0.1193	0.6042	0.6679	0.1641	0.1555	0.0752	0.278	0.2838	0.1143	0.7341	-0.0765	0.549	1	0.7012	0.3566	0.0591	0.2796	-0.007
63_CDCA fraction (nM)	0.1505	0.0725	-0.0352	-0.5921	-0.5005	-0.0793	0.1998	-0.0876	-0.0378	0.0237	-0.0024	0.1736	-0.1762	0.2675	0.3442	0.6935	0.9893	-0.0158	0.1228	0.6213	0.5399	0.9309	0.0113	0.1459	0.6461	0.1224	-0.1214	0.133	0.5376	-0.1897	-0.0977	0.2228	-0.1109	0.5789	-0.0211	0.0521	0.223	0.5013	0.3148	0.4404	0.7464	-0.0265	0.8367	0.7012	1	-0.0573	-0.0074	0.611	-0.4464
64_DCA fraction (nM)	0.1661	0.013	0.0339	0.0602	0.0742	0.0522	-0.1463	-0.0929	-0.0718	-0.0799	0.0557	-0.0011	0.3284	0.1178	-0.0942	0.2546	-0.0741	0.966	0.1665	-0.0767	0.5496	0.0248	0.9128	0.3337	-0.0711	-0.1429	0.1426	0.0276	-0.1618	0.3917	0.2182	-0.1349	-0.4519	-0.1127	0.4676	0.2773	-0.1081	-0.0844	-0.0656	-0.1804	0.4363	-0.006	0.0025	0.3566	-0.0573	1	0.2579	-0.0854	0.3901
65_LCA fraction (nM)	-0.0542	-0.0082	-0.0044	-0.0999	-0.0964	-0.0015	0.3497	-0.0431	-0.0881	-0.0086	0.0225	0.0015	0.1396	0.831	0.173	0.0359	0.0031	0.22	0.8291	0.2706	0.0859	-0.005	0.0762	0.7491	0.3104	-0.0708	0.0062	0.7955	-0.1006	0.2479	0.9573	0.2908	-0.2468	-0.1047	0.2185	0.8577	0.3106	0.0743	0.0501	-0.1132	0.7421	0.5888	0.2385	0.0591	-0.0074	0.2579	1	0.2934	-0.0182
66_UDCA fraction (nM)	-0.1398	0.0035	-0.0389	-0.4839	-0.4588	-0.078	0.5909	-0.065	-0.0705	0.0719	0.0508	0.1869	-0.0967	0.4899	0.7703	0.2982	0.6476	-0.0313	0.3859	0.9942	0.1302	0.4813	-0.0767	0.3234	0.8812	0.0978	-0.1327	0.3895	0.2344	-0.1449	0.2233	0.6564	-0.2211	0.1205	-0.0752	0.2208	0.4507	0.3082	0.203	0.707	0.7847	0.2532	0.9371	0.2796	0.611	-0.0854	0.2934	1	-0.3719
67_CA/CDCA	0.1112	0.1295	0.174	0.448	0.4198	-0.0286	-0.2222	-0.0441	-0.0981	-0.1332	-0.0216	-0.2918	0.0073	-0.1364	-0.2983	-0.0142	-0.4452	0.3218	-0.1174	-0.3615	0.046	-0.3776	0.3727	0.0385	-0.3307	-0.0932	0.0658	-0.1497	-0.1653	0.2613	0.0051	-0.2613	0.679	-0.1173	0.2926	0.019	-0.1329	-0.172	-0.2135	-0.3621	-0.7713	0.0593	-0.3986	-0.007	-0.4464	0.3901	-0.0182	-0.3719	1
68_primary bile acids (nM)	0.2241	0.0979	-0.0161	-0.5879	-0.4995	-0.0703	0.181	-0.0981	-0.0442	0.0318	0.0338	0.1658	-0.1701	0.2927	0.3148	0.7933	0.9676	0.0772	0.1492	0.5794	0.6322	0.9268	0.1039	0.1909	0.6011	0.1382	-0.1112	0.1343	0.5848	-0.1701	-0.094	0.2118	0.059	0.6297	0.0322	0.0778	0.2029	0.4787	0.3248	0.3923	0.7479	-0.042	0.8178	0.8051	0.9874	0.0314	0.0069	0.5703	-0.373
69_secondary bile acids (nM)	-0.1302	0.004	-0.0367	-0.4801	-0.4542	-0.0743	0.5884	-0.0718	-0.0771	0.0663	0.0546	0.1857	-0.0596	0.5217	0.7649	0.3133	0.6392	0.035	0.4188	0.9915	0.1661	0.4798	-0.018	0.3642	0.8813	0.0865	-0.1169	0.4143	0.22	-0.0961	0.2633	0.6525	-0.2707	0.1098	-0.0147	0.2615	0.4505	0.3033	0.1991	0.6955	0.7911	0.2697	0.9386	0.3018	0.6035	-0.0152	0.3367	0.9972	-0.346
70_secondary/primary	-0.2311	-0.0553	-0.0442	-0.0975	-0.0516	-0.0929	0.7304	0.1255	-0.1399	0.0711	-0.0044	0.0147	0.0816	0.2466	0.4615	-0.2654	-0.1143	-0.1275	0.2071	0.3166	-0.2881	-0.2139	-0.1667	0.0701	0.1744	-0.0664	-0.007	0.3214	-0.2097	0.0409	0.4638	0.6	-0.0937	-0.2248	0.0831	0.2472	0.4379	-0.1814	-0.0015	0.3342	0.7685	0.4106	0.1728	-0.2939	-0.1544	-0.0902	0.4029	0.359	-0.0384
71_unconjugates (nM)	-0.1961	-0.0971	-0.1086	-0.3383	-0.3592	-0.0404	0.35	-0.0634	-0.0719	0.0172	0.6853	0.8272	0.3411	0.097	0.8892	0.1148	0.2575	-0.0371	0.0525	0.5411	-0.0828	0.0704	-0.1092	-0.0578	0.2247	0.4178	0.0933	0.3334	0.1482	-0.0775	0.2166	0.628	0.4134	-0.0317	-0.1024	-0.0232	0.1715	0.1128	0.6125	0.5321	0.4428	0.1455	0.5088	0.1297	0.2684	-0.0116	0.1656	0.5752	-0.2948
72_conjugates (total) (nM)	0.0171	0.0524	-0.0258	-0.5786	-0.5199	-0.0814	0.4795	-0.0897	-0.07	0.0607	0.005	0.147	-0.1507	0.4784	0.6266	0.563	0.8644	0.0616	0.3638	0.9319	0.4007	0.7447	0.0401	0.3523	0.888	0.093	-0.1396	0.341	0.4025	-0.1544	0.1342	0.5193	-0.1438	0.3551	0.0145	0.2248	0.4039	0.4193	0.2412	0.6171	0.7794	0.18	0.9981	0.5587	0.8464	0.0034	0.2349	0.9283	-0.3912
73_glycine (nM)	-0.0462	0.0292	-0.0416	-0.5482	-0.5007	-0.078	0.4689	-0.0912	-0.0741	0.08	0.0117	0.1633	-0.1372	0.4721	0.655	0.5294	0.8517	0.0437	0.3512	0.9525	0.3282	0.696	0.0014	0.3295	0.8789	0.0969	-0.1424	0.3254	0.3744	-0.1687	0.1127	0.4958	-0.0987	0.3051	-0.0777	0.1708	0.3394	0.4276	0.2307	0.6454	0.7287	0.1205	0.993	0.5127	0.8224	-0.0214	0.2062	0.9415	-0.3933
74_taurine (nM)	0.2047	0.0746	-0.0062	-0.5161	-0.4328	-0.0786	0.26	-0.1167	-0.089	-0.0097	-0.1453	-0.0361	-0.1792	0.4133	0.2574	0.6174	0.8597	0.1864	0.3152	0.6771	0.6998	0.9333	0.2629	0.3981	0.8061	-0.0926	-0.0928	0.2083	0.3425	-0.1313	0.0179	0.2108	-0.433	0.4463	0.2003	0.2755	0.3463	0.3782	0.0949	0.3755	0.583	0.1197	0.8448	0.6747	0.8797	0.1587	0.1642	0.6681	-0.3099
75_3-sulfate (free) (nM)	-0.0032	-0.0497	-0.1082	-0.3639	-0.3265	0.0011	0.1155	0.2692	0.4313	0.1062	0.5458	0.4872	0.3793	0.3489	0.3763	0.172	0.1061	0.0038	0.3698	0.2324	-0.005	-0.0034	-0.0618	0.3613	0.1387	0.7367	0.4542	0.8018	0.4083	0.1382	0.458	0.3515	0.7361	0.1661	-0.1262	0.1954	0.0676	0.1212	0.6312	0.13	0.7881	0.3509	0.2607	0.1834	0.1393	0.0929	0.4398	0.2617	-0.1636
76_3-sulfate (glycine) (nM)	0.0517	0.1285	0.0701	-0.4968	-0.455	-0.0242	0.6457	0.0363	0.0438	-0.0225	0.2535	0.3064	-0.032	0.2716	0.7164	0.2538	0.2821	-0.0721	0.2751	0.5775	0.0487	0.148	-0.1201	0.1404	0.3753	0.3585	-0.0628	0.4589	0.3802	0.0223	0.4318	0.9648	0.2393	0.1972	0.144	0.3054	0.6163	0.0957	0.4543	0.4613	0.7507	0.3733	0.5794	0.2302	0.287	-0.0918	0.4049	0.652	-0.2444
77_3-sulfate (taurine) (nM)	0.47	0.2208	0.1199	-0.387	-0.2986	-0.1052	0.4138	-0.0327	-0.0516	-0.0114	0.0252	-0.0513	-0.1737	0.2313	0.2017	0.4073	0.3972	-0.0588	0.2187	0.335	0.3502	0.4287	-0.0047	0.2108	0.458	0.0673	-0.1072	0.1129	0.4465	-0.0114	0.2442	0.4958	0.2055	0.6212	0.3867	0.5511	0.8882	-0.0018	0.1043	0.1766	0.7828	0.4976	0.4728	0.4096	0.4322	-0.0522	0.3265	0.4018	-0.1538
78_3-sulfate (total) (nM)	0.1739	0.1636	0.0868	-0.516	-0.4566	-0.049	0.6355	0.0309	0.0376	-0.0186	0.2247	0.2437	-0.0635	0.2914	0.6393	0.3224	0.3403	-0.0737	0.2926	0.5627	0.1376	0.2391	-0.097	0.1825	0.4354	0.329	-0.0652	0.4192	0.441	0.0182	0.4264	0.92	0.2436	0.3374	0.2301	0.4048	0.7483	0.0792	0.4097	0.4239	0.859	0.4492	0.6033	0.3045	0.3551	-0.0855	0.4276	0.6413	-0.2431
79_3-glucuronide (nM)	-0.1487	-0.0277	-0.0518	-0.3775	-0.335	-0.1405	0.1592	0.1378	0.2691	0.1298	0.1008	0.237	-0.0734	0.2978	0.2605	0.283	0.5511	-0.0829	0.1764	0.3791	0.1187	0.4088	-0.092	0.1401	0.3531	0.3096	-0.1642	0.2709	0.3595	-0.0927	0.1352	0.1543	-0.0564	0.0518	-0.0952	0.0968	0.0348	0.9641	0.3966	0.289	0.7078	0.187	0.472	0.3068	0.5331	-0.0832	0.1581	0.3705	-0.2022
80_glycine (total) (nM)	-0.039	0.0397	-0.0329	-0.566	-0.5171	-0.0762	0.5047	-0.0834	-0.0665	0.074	0.0348	0.1834	-0.1292	0.4701	0.6877	0.5255	0.8336	0.0353	0.3582	0.9573	0.3156	0.6736	-0.0091	0.3264	0.8705	0.1251	-0.1381	0.3513	0.3904	-0.1523	0.1471	0.56	-0.0564	0.3076	-0.0557	0.1904	0.3793	0.4142	0.2611	0.6548	0.759	0.1583	0.9953	0.5075	0.8063	-0.0289	0.2332	0.9533	-0.3956
81_taurine (total) (nM)	0.2541	0.0994	0.0108	-0.5304	-0.4412	-0.0872	0.2975	-0.1119	-0.0882	-0.0102	-0.1308	-0.0404	-0.1938	0.4141	0.2657	0.6267	0.8491	0.1642	0.3212	0.6723	0.6949	0.9215	0.2425	0.3975	0.8106	-0.0767	-0.105	0.2073	0.3782	-0.1204	0.0503	0.2633	-0.3535	0.4982	0.2502	0.3307	0.4436	0.3491	0.1021	0.3718	0.6187	0.1979	0.8459	0.6799	0.8725	0.1394	0.1968	0.6728	-0.3075
82_conjugates/unconjugates	0.4985	0.1727	0.1092	-0.1559	-0.143	0.0663	-0.0548	-0.079	-0.0257	-0.0262	-0.1778	-0.1587	-0.201	0.1933	-0.1221	0.2878	0.2615	0.0775	0.0217	0.0137	0.516	0.5056	0.119	0.092	0.0643	-0.0639	-0.1738	-0.0385	0.2111	-0.0411	-0.0764	-0.0655	-0.2653	0.3969	0.0835	0.072	0.0142	-0.0719	-0.0355	-0.0975	0.2491	-0.1055	0.1541	0.3493	0.3306	0.0633	-0.0209	0.0055	-0.1445
83_G/T ratio	-0.2794	-0.1393	-0.1205	-0.068	-0.0385	-0.0286	0.1217	0.0373	0.0742	0.0344	0.3168	0.3213	0.2152	-0.022	0.4818	-0.1975	-0.1087	-0.1467	-0.0149	0.1746	-0.3488	-0.2822	-0.1857	-0.1069	-0.1154	0.3282	0.4657	0.281	-0.0037	0.1056	0.1455	0.2957	0.5281	-0.2066	-0.3013	-0.2116	-0.1269	-0.0432	0.2809	0.2315	0.128	0.0483	0.0582	-0.2247	-0.1333	-0.0807	0.0488	0.1842	-0.0987
[truncated: 16 more columns]

## Sheet: b
(b) P-values.
	3_GGT (U/L)	4_AST (U/L)	5_ALT (U/L)	6_ALB (g/dL)	7_ChE (U/L)	8_Scr (mg/dL)	10_UDCA dose (mg/day)	11_AFP (ng/mL)	12_PIVKA-II (mAU/mL)	13_AFP-L3 (%)	21_CA (nM)	22_CDCA (nM)	23_DCA (nM)	24_LCA (nM)	25_UDCA (nM)	26_GCA (nM)	27_GCDCA (nM)	28_GDCA (nM)	29_GLCA (nM)	30_GUDCA (nM)	31_TCA (nM)	32_TCDCA (nM)	33_TDCA (nM)	34_TLCA (nM)	35_TUDCA (nM)	36_CDCA 3S (nM)	37_DCA 3S (nM)	38_LCA 3S (nM)	39_GCDCA 3S (nM)	40_GDCA 3S (nM)	41_GLCA 3S (nM)	42_GUDCA 3S (nM)	43_TCA 3S (nM)	44_TCDCA 3S (nM)	45_TDCA 3S (nM)	46_TLCA 3S (nM)	47_TUDCA 3S (nM)	48_CA 3GlcA (nM)	49_CDCA 3GlcA (nM)	50_DCA 3GlcA (nM)	51_LCA 3GlcA (nM)	52_UDCA 3GlcA (nM)	61_TBA (nM)	62_CA fraction (nM)	63_CDCA fraction (nM)	64_DCA fraction (nM)	65_LCA fraction (nM)	66_UDCA fraction (nM)	67_CA/CDCA
3_GGT (U/L)	<.0001	0.0718	0.2938	0.4117	0.4776	0.6204	0.2256	0.9971	0.8904	0.9488	0.602	0.1591	0.0895	0.4643	0.0933	0.0001	0.5423	0.191	0.4937	0.1873	<.0001	0.0313	0.0215	0.9153	0.5759	0.428	0.4227	0.2096	<.0001	0.6269	0.3953	0.5805	0.0606	<.0001	0.0035	0.2292	0.1367	0.1676	0.7685	0.1137	0.2256	0.9611	0.9794	<.0001	0.1855	0.1434	0.6352	0.2193	0.3293
4_AST (U/L)	0.0718	<.0001	<.0001	0.6925	0.8946	0.416	0.2461	0.814	0.7285	0.9492	0.4421	0.3718	0.4095	0.7238	0.6085	0.098	0.597	0.9518	0.6767	0.9114	0.2386	0.4533	0.9421	0.8497	0.9873	0.7659	0.465	0.5997	0.1147	0.1819	0.9144	0.4297	0.6395	0.1063	0.3465	0.7146	0.1648	0.8896	0.5948	0.745	0.9147	0.8544	0.701	0.1352	0.5256	0.9094	0.9431	0.9759	0.2554
5_ALT (U/L)	0.2938	<.0001	<.0001	0.1638	0.3699	0.487	0.3371	0.7009	0.7463	0.6718	0.3584	0.3933	0.5187	0.6264	0.4756	0.5299	0.7156	0.8695	0.6364	0.654	0.5996	0.95	0.9936	0.8124	0.7617	0.4433	0.3987	0.2815	0.6526	0.1493	0.9985	0.6459	0.6016	0.7988	0.3517	0.7529	0.2896	0.7632	0.3855	0.6574	0.7979	0.8694	0.7766	0.6041	0.7583	0.7669	0.9695	0.7336	0.125
6_ALB (g/dL)	0.4117	0.6925	0.1638	<.0001	<.0001	0.5681	0.0058	0.663	0.6862	0.8363	0.1293	0.0346	0.3651	0.0244	0.0007	0.0003	<.0001	0.8562	0.1598	<.0001	0.0028	<.0001	0.7294	0.2596	0.0006	0.0623	0.6654	0.0225	<.0001	0.2131	0.7232	<.0001	0.8657	0.0004	0.8455	0.5266	0.0208	0.0028	0.0048	0.0119	0.086	0.7313	<.0001	<.0001	<.0001	0.5982	0.3809	<.0001	<.0001
7_ChE (U/L)	0.4776	0.8946	0.3699	<.0001	<.0001	0.1839	0.0401	0.3703	0.8084	0.1882	0.1495	0.0203	0.749	0.0556	0.0006	0.0009	<.0001	0.6271	0.1791	<.0001	0.0272	<.0001	0.6587	0.4149	0.0019	0.1293	0.3859	0.0363	0.0002	0.6837	0.6421	0.0002	0.6782	0.0082	0.6407	0.7495	0.069	0.0166	0.0008	0.0022	0.0587	0.992	<.0001	0.0007	<.0001	0.5155	0.3979	<.0001	0.0001
8_Scr (mg/dL)	0.6204	0.416	0.487	0.5681	0.1839	<.0001	0.2992	0.711	0.8344	0.3581	0.6168	0.8476	0.9866	0.7721	0.7211	0.9834	0.479	0.652	0.858	0.5023	0.9401	0.5683	0.9323	0.9123	0.4031	0.9544	0.0272	0.2226	0.793	0.7286	0.9307	0.8274	0.5783	0.5151	0.6398	0.6929	0.4229	0.1401	0.5596	0.9022	0.6779	0.838	0.4752	0.8651	0.487	0.6475	0.9893	0.4946	0.8027
10_UDCA dose (mg/day)	0.2256	0.2461	0.3371	0.0058	0.0401	0.2992	<.0001	0.8178	0.3717	0.5609	0.8709	0.8064	0.4233	0.0018	<.0001	0.4085	0.0372	0.4488	0.0071	<.0001	0.7575	0.2731	0.2271	0.1113	0.0001	0.3459	0.34	0.0298	0.7206	0.1381	0.0024	<.0001	0.6292	0.7726	0.6328	0.0241	<.0001	0.2367	0.948	0.0046	0.1649	0.0299	<.0001	0.5587	0.0775	0.1982	0.0016	<.0001	0.0491
11_AFP (ng/mL)	0.9971	0.814	0.7009	0.663	0.3703	0.711	0.8178	<.0001	<.0001	<.0001	0.9945	0.6599	0.3934	0.6648	0.7085	0.4049	0.4831	0.4578	0.8173	0.609	0.3448	0.3873	0.6208	0.7216	0.5708	0.0018	0.5216	0.7594	0.0865	0.6047	0.831	0.9324	0.7169	0.7792	0.4567	0.5007	0.9836	0.2802	0.5121	0.6007	0.7424	0.5882	0.4917	0.3997	0.5093	0.4843	0.7456	0.6247	0.7399
12_PIVKA-II (mAU/mL)	0.8904	0.7285	0.7463	0.6862	0.8084	0.8344	0.3717	<.0001	<.0001	0.004	0.9259	0.894	0.4377	0.5639	0.5609	0.6826	0.6802	0.5834	0.6008	0.6221	0.516	0.5424	0.721	0.6811	0.6511	<.0001	0.5827	0.5274	0.0014	0.7291	0.516	0.7397	0.0022	0.9048	0.6112	0.5689	0.5621	0.0625	0.1527	0.6069	0.6593	0.8467	0.5974	0.6826	0.784	0.6022	0.5222	0.6093	0.476
13_AFP-L3 (%)	0.9488	0.9492	0.6718	0.8363	0.1882	0.3581	0.5609	<.0001	0.004	<.0001	0.8817	0.9537	0.2053	0.3538	0.7717	0.5689	0.8182	0.8979	0.266	0.5247	0.7907	0.8803	0.567	0.5604	0.9287	0.2007	0.2659	0.9325	0.4489	0.2689	0.7421	0.7927	0.9276	0.9809	0.3893	0.8522	0.8032	0.2055	0.5542	0.3059	0.5253	0.6121	0.6661	0.697	0.865	0.5658	0.9506	0.6054	0.337
21_CA (nM)	0.602	0.4421	0.3584	0.1293	0.1495	0.6168	0.8709	0.9945	0.9259	0.8817	<.0001	<.0001	<.0001	0.9578	0.0008	0.2712	0.6213	0.832	0.75	0.8865	0.4744	0.2269	0.609	0.3936	0.2351	0.0005	0.0161	0.0993	0.0258	0.8749	0.5421	0.0619	<.0001	0.2507	0.4271	0.3227	0.8358	0.8368	<.0001	0.6606	0.6014	0.3899	0.6463	0.1551	0.9835	0.6257	0.8439	0.6564	0.8505
22_CDCA (nM)	0.1591	0.3718	0.3933	0.0346	0.0203	0.8476	0.8064	0.6599	0.894	0.9537	<.0001	<.0001	0.0006	0.8875	<.0001	0.5944	0.2593	0.8153	0.6266	0.1734	0.5037	0.9255	0.4357	0.3746	0.5559	0.0008	0.3821	0.1605	0.3292	0.3978	0.7519	0.0039	0.0246	0.8321	0.3435	0.2782	0.7693	0.3863	<.0001	0.2011	0.5428	0.8214	0.0779	0.3985	0.126	0.9924	0.9897	0.0991	0.0091
23_DCA (nM)	0.0895	0.4095	0.5187	0.3651	0.749	0.9866	0.4233	0.3934	0.4377	0.2053	<.0001	0.0006	<.0001	0.9416	0.7297	0.1784	0.0868	0.1239	0.7621	0.3783	0.2406	0.0893	0.7551	0.679	0.3462	0.8958	<.0001	0.1303	0.0814	0.0065	0.0835	0.6872	0.3209	0.0725	0.6431	0.5927	0.4579	0.1751	0.0605	0.8632	0.1225	0.4177	0.386	0.3311	0.1539	0.0067	0.2597	0.4364	0.9532
24_LCA (nM)	0.4643	0.7238	0.6264	0.0244	0.0556	0.7721	0.0018	0.6648	0.5639	0.3538	0.9578	0.8875	0.9416	<.0001	0.425	0.0134	0.0228	0.1918	<.0001	<.0001	0.097	0.0883	0.6539	<.0001	<.0001	0.4253	0.6241	<.0001	0.9832	0.4434	<.0001	0.1377	0.739	0.9491	0.6188	<.0001	0.3599	0.0524	0.8168	0.7538	0.5226	0.0104	0.0003	0.0167	0.0443	0.383	<.0001	0.0001	0.3116
25_UDCA (nM)	0.0933	0.6085	0.4756	0.0007	0.0006	0.7211	<.0001	0.7085	0.5609	0.7717	0.0008	<.0001	0.7297	0.425	<.0001	0.2218	0.0009	0.5139	0.5754	<.0001	0.6442	0.1588	0.3535	0.7436	0.0006	0.0219	0.5974	0.0629	0.1662	0.3526	0.052	<.0001	0.9538	0.8349	0.7347	0.8723	0.0124	0.2192	<.0001	<.0001	0.4536	0.2367	<.0001	0.2611	0.0019	0.4089	0.1274	<.0001	0.0076
26_GCA (nM)	0.0001	0.098	0.5299	0.0003	0.0009	0.9834	0.4085	0.4049	0.6826	0.5689	0.2712	0.5944	0.1784	0.0134	0.2218	<.0001	<.0001	0.0046	0.0919	0.0085	<.0001	<.0001	0.0128	0.019	0.0229	0.1747	0.4371	0.4899	<.0001	0.5286	0.5502	0.2353	0.078	<.0001	0.5938	0.3512	0.5753	0.024	0.011	0.3508	0.2479	0.4979	<.0001	<.0001	<.0001	0.0235	0.7535	0.0076	0.901
27_GCDCA (nM)	0.5423	0.597	0.7156	<.0001	<.0001	0.479	0.0372	0.4831	0.6802	0.8182	0.6213	0.2593	0.0868	0.0228	0.0009	<.0001	<.0001	0.8601	0.2998	<.0001	<.0001	<.0001	0.8911	0.2606	<.0001	0.5592	0.2786	0.3626	<.0001	0.1349	0.4654	0.0447	0.6938	<.0001	0.6233	0.6796	0.0694	<.0001	0.0169	0.0014	0.1872	0.8184	<.0001	<.0001	<.0001	0.5162	0.9782	<.0001	<.0001
28_GDCA (nM)	0.191	0.9518	0.8695	0.8562	0.6271	0.652	0.4488	0.4578	0.5834	0.8979	0.832	0.8153	0.1239	0.1918	0.5139	0.0046	0.8601	<.0001	0.0822	0.8426	<.0001	0.716	<.0001	0.0027	0.7425	0.2317	0.9272	0.8956	0.2814	0.0474	0.2123	0.4155	0.2593	0.3794	0.0059	0.034	0.3421	0.628	0.3718	0.2662	0.4224	0.4374	0.6368	0.0004	0.8961	<.0001	0.0652	0.7957	0.0062
29_GLCA (nM)	0.4937	0.6767	0.6364	0.1598	0.1791	0.858	0.0071	0.8173	0.6008	0.266	0.75	0.6266	0.7621	<.0001	0.5754	0.0919	0.2998	0.0822	<.0001	0.0044	0.2153	0.4106	0.4859	<.0001	0.0014	0.502	0.6146	<.0001	0.9783	0.8085	<.0001	0.1567	0.2571	0.692	0.8213	<.0001	0.2934	0.254	0.6336	0.6751	0.5884	0.0269	0.0077	0.0978	0.3717	0.2245	<.0001	0.0036	0.3931
30_GUDCA (nM)	0.1873	0.9114	0.654	<.0001	<.0001	0.5023	<.0001	0.609	0.6221	0.5247	0.8865	0.1734	0.3783	<.0001	<.0001	0.0085	<.0001	0.8426	0.0044	<.0001	0.2747	<.0001	0.5615	0.0141	<.0001	0.5398	0.3728	0.0102	0.055	0.2436	0.0893	<.0001	0.5431	0.3546	0.3782	0.0935	0.0015	0.0038	0.1557	<.0001	0.1561	0.1276	<.0001	0.0149	<.0001	0.51	0.018	<.0001	0.0013
31_TCA (nM)	<.0001	0.2386	0.5996	0.0028	0.0272	0.9401	0.7575	0.3448	0.516	0.7907	0.4744	0.5037	0.2406	0.097	0.6442	<.0001	<.0001	<.0001	0.2153	0.2747	<.0001	<.0001	<.0001	0.0113	0.1056	0.4775	0.6918	0.9718	0.0122	0.7512	0.6525	0.9687	0.652	<.0001	0.0012	0.0137	0.4344	0.2649	0.71	0.8413	0.2225	0.6133	0.0005	<.0001	<.0001	<.0001	0.4517	0.2527	0.687
32_TCDCA (nM)	0.0313	0.4533	0.95	<.0001	<.0001	0.5683	0.2731	0.3873	0.5424	0.8803	0.2269	0.9255	0.0893	0.0883	0.1588	<.0001	<.0001	0.716	0.4106	<.0001	<.0001	<.0001	0.2628	0.1731	<.0001	0.6718	0.5065	0.6833	0.0002	0.1661	0.3063	0.3771	0.3496	<.0001	0.3401	0.3006	0.0602	0.0002	0.1505	0.0947	0.3189	0.8661	<.0001	<.0001	<.0001	0.8285	0.9652	<.0001	0.0006
33_TDCA (nM)	0.0215	0.9421	0.9936	0.7294	0.6587	0.9323	0.2271	0.6208	0.721	0.567	0.609	0.4357	0.7551	0.6539	0.3535	0.0128	0.8911	<.0001	0.4859	0.5615	<.0001	0.2628	<.0001	0.0339	0.6802	0.3041	0.9282	0.6627	0.412	0.2199	0.9418	0.3139	0.3082	0.748	<.0001	0.0893	0.5505	0.5915	0.3565	0.4798	0.416	0.5896	0.7986	0.0002	0.9266	<.0001	0.5335	0.5309	0.0016
34_TLCA (nM)	0.9153	0.8497	0.8124	0.2596	0.4149	0.9123	0.1113	0.7216	0.6811	0.5604	0.3936	0.3746	0.679	<.0001	0.7436	0.019	0.2606	0.0027	<.0001	0.0141	0.0113	0.1731	0.0339	<.0001	0.0009	0.3385	0.7825	<.0001	0.8183	0.9858	<.0001	0.6401	0.2399	0.9095	0.6673	<.0001	0.4011	0.3631	0.4749	0.6334	0.6266	0.0212	0.0111	0.0117	0.2833	0.012	<.0001	0.0151	0.778
35_TUDCA (nM)	0.5759	0.9873	0.7617	0.0006	0.0019	0.4031	0.0001	0.5708	0.6511	0.9287	0.2351	0.5559	0.3462	<.0001	0.0006	0.0229	<.0001	0.7425	0.0014	<.0001	0.1056	<.0001	0.6802	0.0009	<.0001	0.5892	0.4938	0.0145	0.1527	0.4028	0.1252	0.0032	0.5593	0.1471	0.7708	0.0085	<.0001	0.006	0.9872	0.0006	0.3085	0.0023	<.0001	0.0265	<.0001	0.5674	0.0106	<.0001	0.0063
36_CDCA 3S (nM)	0.428	0.7659	0.4433	0.0623	0.1293	0.9544	0.3459	0.0018	<.0001	0.2007	0.0005	0.0008	0.8958	0.4253	0.0219	0.1747	0.5592	0.2317	0.502	0.5398	0.4775	0.6718	0.3041	0.3385	0.5892	<.0001	0.8609	0.1513	<.0001	0.4945	0.8685	0.0759	0.0126	0.0209	0.3526	0.2398	0.612	0.1781	<.0001	0.713	0.5211	0.7266	0.3814	0.2357	0.3689	0.2934	0.6041	0.4734	0.4944
37_DCA 3S (nM)	0.4227	0.465	0.3987	0.6654	0.3859	0.0272	0.34	0.5216	0.5827	0.2659	0.0161	0.3821	<.0001	0.6241	0.5974	0.4371	0.2786	0.9272	0.6146	0.3728	0.6918	0.5065	0.9282	0.7825	0.4938	0.8609	<.0001	0.165	0.4785	<.0001	0.6957	0.4776	0.8495	0.3893	0.7577	0.4301	0.7953	0.0836	0.3068	0.6691	0.7164	0.2821	0.4164	0.6385	0.4164	0.3389	0.9673	0.3738	0.6601
38_LCA 3S (nM)	0.2096	0.5997	0.2815	0.0225	0.0363	0.2226	0.0298	0.7594	0.5274	0.9325	0.0993	0.1605	0.1303	<.0001	0.0629	0.4899	0.3626	0.8956	<.0001	0.0102	0.9718	0.6833	0.6627	<.0001	0.0145	0.1513	0.165	<.0001	0.7424	0.8071	<.0001	0.0094	0.7107	0.5215	0.4356	0.0004	0.5007	0.4833	0.0209	0.9257	0.3365	0.0061	0.0142	0.4997	0.3728	0.8537	<.0001	0.0068	0.3153
39_GCDCA 3S (nM)	<.0001	0.1147	0.6526	<.0001	0.0002	0.793	0.7206	0.0865	0.0014	0.4489	0.0258	0.3292	0.0814	0.9832	0.1662	<.0001	<.0001	0.2814	0.9783	0.055	0.0122	0.0002	0.412	0.8183	0.1527	<.0001	0.4785	0.7424	<.0001	0.3787	0.2793	0.067	0.0034	<.0001	0.5985	0.5459	0.3105	0.0082	<.0001	0.1225	0.3562	0.5994	0.0003	<.0001	<.0001	0.1543	0.3778	0.0376	0.1454
40_GDCA 3S (nM)	0.6269	0.1819	0.1493	0.2131	0.6837	0.7286	0.1381	0.6047	0.7291	0.2689	0.8749	0.3978	0.0065	0.4434	0.3526	0.5286	0.1349	0.0474	0.8085	0.2436	0.7512	0.1661	0.2199	0.9858	0.4028	0.4945	<.0001	0.8071	0.3787	<.0001	0.0033	0.4287	0.519	0.3238	<.0001	0.1036	0.9442	0.3389	0.4825	0.5122	0.8455	0.1188	0.1996	0.5293	0.1156	0.0008	0.0386	0.2314	0.0289
41_GLCA 3S (nM)	0.3953	0.9144	0.9985	0.7232	0.6421	0.9307	0.0024	0.831	0.516	0.7421	0.5421	0.7519	0.0835	<.0001	0.052	0.5502	0.4654	0.2123	<.0001	0.0893	0.6525	0.3063	0.9418	<.0001	0.1252	0.8685	0.6957	<.0001	0.2793	0.0033	<.0001	0.0051	0.5733	0.1649	0.1168	<.0001	0.0294	0.7502	0.3327	0.4209	0.0677	<.0001	0.203	0.6168	0.3916	0.0534	<.0001	0.048	0.9646
42_GUDCA 3S (nM)	0.5805	0.4297	0.6459	<.0001	0.0002	0.8274	<.0001	0.9324	0.7397	0.7927	0.0619	0.0039	0.6872	0.1377	<.0001	0.2353	0.0447	0.4155	0.1567	<.0001	0.9687	0.3771	0.3139	0.6401	0.0032	0.0759	0.4776	0.0094	0.067	0.4287	0.0051	<.0001	0.8629	0.6016	0.4712	0.0587	<.0001	0.7533	0.0005	0.0006	0.2251	0.0165	<.0001	0.2951	0.0484	0.2358	0.0093	<.0001	0.02
43_TCA 3S (nM)	0.0606	0.6395	0.6016	0.8657	0.6782	0.5783	0.6292	0.7169	0.0022	0.9276	<.0001	0.0246	0.3209	0.739	0.9538	0.078	0.6938	0.2593	0.2571	0.5431	0.652	0.3496	0.3082	0.2399	0.5593	0.0126	0.8495	0.7107	0.0034	0.519	0.5733	0.8629	<.0001	0.1189	0.6804	0.6785	0.8204	0.4468	0.0015	0.492	.	0.2733	0.7644	0.1126	0.7937	0.261	0.5557	0.5987	0.0641
44_TCDCA 3S (nM)	<.0001	0.1063	0.7988	0.0004	0.0082	0.5151	0.7726	0.7792	0.9048	0.9809	0.2507	0.8321	0.0725	0.9491	0.8349	<.0001	<.0001	0.3794	0.692	0.3546	<.0001	<.0001	0.748	0.9095	0.1471	0.0209	0.3893	0.5215	<.0001	0.3238	0.1649	0.6016	0.1189	<.0001	0.7869	0.8879	0.0654	0.8428	0.057	0.8026	0.1085	0.669	0.0021	<.0001	<.0001	0.3226	0.3584	0.2901	0.3031
45_TDCA 3S (nM)	0.0035	0.3465	0.3517	0.8455	0.6407	0.6398	0.6328	0.4567	0.6112	0.3893	0.4271	0.3435	0.6431	0.6188	0.7347	0.5938	0.6233	0.0059	0.8213	0.3782	0.0012	0.3401	<.0001	0.6673	0.7708	0.3526	0.7577	0.4356	0.5985	<.0001	0.1168	0.4712	0.6804	0.7869	<.0001	<.0001	0.0092	0.3734	0.1816	0.5506	0.0351	0.0163	0.9641	0.195	0.8687	<.0001	0.0828	0.5546	0.019
46_TLCA 3S (nM)	0.2292	0.7146	0.7529	0.5266	0.7495	0.6929	0.0241	0.5007	0.5689	0.8522	0.3227	0.2782	0.5927	<.0001	0.8723	0.3512	0.6796	0.034	<.0001	0.0935	0.0137	0.3006	0.0893	<.0001	0.0085	0.2398	0.4301	0.0004	0.5459	0.1036	<.0001	0.0587	0.6785	0.8879	<.0001	<.0001	<.0001	0.673	0.3301	0.4293	0.2092	<.0001	0.0563	0.171	0.6485	0.0134	<.0001	0.0506	0.8678
47_TUDCA 3S (nM)	0.1367	0.1648	0.2896	0.0208	0.069	0.4229	<.0001	0.9836	0.5621	0.8032	0.8358	0.7693	0.4579	0.3599	0.0124	0.5753	0.0694	0.3421	0.2934	0.0015	0.4344	0.0602	0.5505	0.4011	<.0001	0.612	0.7953	0.5007	0.3105	0.9442	0.0294	<.0001	0.8204	0.0654	0.0092	<.0001	<.0001	0.7662	0.779	0.1038	0.1511	<.0001	0.0005	0.5331	0.0616	0.3697	0.0084	<.0001	0.2693
48_CA 3GlcA (nM)	0.1676	0.8896	0.7632	0.0028	0.0166	0.1401	0.2367	0.2802	0.0625	0.2055	0.8368	0.3863	0.1751	0.0524	0.2192	0.024	<.0001	0.628	0.254	0.0038	0.2649	0.0002	0.5915	0.3631	0.006	0.1781	0.0836	0.4833	0.0082	0.3389	0.7502	0.7533	0.4468	0.8428	0.3734	0.673	0.7662	<.0001	0.1325	0.3293	0.1841	0.6765	0.0002	0.0131	<.0001	0.4598	0.5153	0.0057	0.1296
49_CDCA 3GlcA (nM)	0.7685	0.5948	0.3855	0.0048	0.0008	0.5596	0.948	0.5121	0.1527	0.5542	<.0001	<.0001	0.0605	0.8168	<.0001	0.011	0.0169	0.3718	0.6336	0.1557	0.71	0.1505	0.3565	0.4749	0.9872	<.0001	0.3068	0.0209	<.0001	0.4825	0.3327	0.0005	0.0015	0.057	0.1816	0.3301	0.779	0.1325	<.0001	0.0425	0.6425	0.0501	0.0139	0.0112	0.0047	0.566	0.6612	0.0728	0.0589
50_DCA 3GlcA (nM)	0.1137	0.745	0.6574	0.0119	0.0022	0.9022	0.0046	0.6007	0.6069	0.3059	0.6606	0.2011	0.8632	0.7538	<.0001	0.3508	0.0014	0.2662	0.6751	<.0001	0.8413	0.0947	0.4798	0.6334	0.0006	0.713	0.6691	0.9257	0.1225	0.5122	0.4209	0.0006	0.492	0.8026	0.5506	0.4293	0.1038	0.3293	0.0425	<.0001	0.4989	0.6329	<.0001	0.4769	0.004	0.2589	0.4811	<.0001	0.02
51_LCA 3GlcA (nM)	0.2256	0.9147	0.7979	0.086	0.0587	0.6779	0.1649	0.7424	0.6593	0.5253	0.6014	0.5428	0.1225	0.5226	0.4536	0.2479	0.1872	0.4224	0.5884	0.1561	0.2225	0.3189	0.416	0.6266	0.3085	0.5211	0.7164	0.3365	0.3562	0.8455	0.0677	0.2251	.	0.1085	0.0351	0.2092	0.1511	0.1841	0.6425	0.4989	<.0001	0.4098	0.1159	0.1579	0.1473	0.4626	0.151	0.116	0.1267
52_UDCA 3GlcA (nM)	0.9611	0.8544	0.8694	0.7313	0.992	0.838	0.0299	0.5882	0.8467	0.6121	0.3899	0.8214	0.4177	0.0104	0.2367	0.4979	0.8184	0.4374	0.0269	0.1276	0.6133	0.8661	0.5896	0.0212	0.0023	0.7266	0.2821	0.0061	0.5994	0.1188	<.0001	0.0165	0.2733	0.669	0.0163	<.0001	<.0001	0.6765	0.0501	0.6329	0.4098	<.0001	0.1559	0.5615	0.8406	0.964	<.0001	0.051	0.6526
61_TBA (nM)	0.9794	0.701	0.7766	<.0001	<.0001	0.4752	<.0001	0.4917	0.5974	0.6661	0.6463	0.0779	0.386	0.0003	<.0001	<.0001	<.0001	0.6368	0.0077	<.0001	0.0005	<.0001	0.7986	0.0111	<.0001	0.3814	0.4164	0.0142	0.0003	0.1996	0.203	<.0001	0.7644	0.0021	0.9641	0.0563	0.0005	0.0002	0.0139	<.0001	0.1159	0.1559	<.0001	<.0001	<.0001	0.9825	0.0342	<.0001	0.0003
62_CA fraction (nM)	<.0001	0.1352	0.6041	<.0001	0.0007	0.8651	0.5587	0.3997	0.6826	0.697	0.1551	0.3985	0.3311	0.0167	0.2611	<.0001	<.0001	0.0004	0.0978	0.0149	<.0001	<.0001	0.0002	0.0117	0.0265	0.2357	0.6385	0.4997	<.0001	0.5293	0.6168	0.2951	0.1126	<.0001	0.195	0.171	0.5331	0.0131	0.0112	0.4769	0.1579	0.5615	<.0001	<.0001	<.0001	0.0013	0.6052	0.0126	0.9513
63_CDCA fraction (nM)	0.1855	0.5256	0.7583	<.0001	<.0001	0.487	0.0775	0.5093	0.784	0.865	0.9835	0.126	0.1539	0.0443	0.0019	<.0001	<.0001	0.8961	0.3717	<.0001	<.0001	<.0001	0.9266	0.2833	<.0001	0.3689	0.4164	0.3728	<.0001	0.1156	0.3916	0.0484	0.7937	<.0001	0.8687	0.6485	0.0616	<.0001	0.0047	0.004	0.1473	0.8406	<.0001	<.0001	<.0001	0.6161	0.9483	<.0001	<.0001
64_DCA fraction (nM)	0.1434	0.9094	0.7669	0.5982	0.5155	0.6475	0.1982	0.4843	0.6022	0.5658	0.6257	0.9924	0.0067	0.383	0.4089	0.0235	0.5162	<.0001	0.2245	0.51	<.0001	0.8285	<.0001	0.012	0.5674	0.2934	0.3389	0.8537	0.1543	0.0008	0.0534	0.2358	0.261	0.3226	<.0001	0.0134	0.3697	0.4598	0.566	0.2589	0.4626	0.964	0.9825	0.0013	0.6161	<.0001	0.0217	0.4543	0.0004
65_LCA fraction (nM)	0.6352	0.9431	0.9695	0.3809	0.3979	0.9893	0.0016	0.7456	0.5222	0.9506	0.8439	0.9897	0.2597	<.0001	0.1274	0.7535	0.9782	0.0652	<.0001	0.018	0.4517	0.9652	0.5335	<.0001	0.0106	0.6041	0.9673	<.0001	0.3778	0.0386	<.0001	0.0093	0.5557	0.3584	0.0828	<.0001	0.0084	0.5153	0.6612	0.4811	0.151	<.0001	0.0342	0.6052	0.9483	0.0217	<.0001	0.0087	0.8733
66_UDCA fraction (nM)	0.2193	0.9759	0.7336	<.0001	<.0001	0.4946	<.0001	0.6247	0.6093	0.6054	0.6564	0.0991	0.4364	0.0001	<.0001	0.0076	<.0001	0.7957	0.0036	<.0001	0.2527	<.0001	0.5309	0.0151	<.0001	0.4734	0.3738	0.0068	0.0376	0.2314	0.048	<.0001	0.5987	0.2901	0.5546	0.0506	<.0001	0.0057	0.0728	<.0001	0.116	0.051	<.0001	0.0126	<.0001	0.4543	0.0087	<.0001	0.0007
67_CA/CDCA	0.3293	0.2554	0.125	<.0001	0.0001	0.8027	0.0491	0.7399	0.476	0.337	0.8505	0.0091	0.9532	0.3116	0.0076	0.901	<.0001	0.0062	0.3931	0.0013	0.687	0.0006	0.0016	0.778	0.0063	0.4944	0.6601	0.3153	0.1454	0.0289	0.9646	0.02	0.0641	0.3031	0.019	0.8678	0.2693	0.1296	0.0589	0.02	0.1267	0.6526	0.0003	0.9513	<.0001	0.0004	0.8733	0.0007	<.0001
68_primary bile acids (nM)	0.0471	0.3908	0.8878	<.0001	<.0001	0.538	0.1103	0.4598	0.7487	0.8195	0.7673	0.1443	0.1686	0.0271	0.0047	<.0001	<.0001	0.5222	0.2768	<.0001	<.0001	<.0001	0.3954	0.1587	<.0001	0.3096	0.457	0.3682	<.0001	0.1592	0.4101	0.061	0.8896	<.0001	0.8005	0.4955	0.0897	<.0001	0.0035	0.0112	0.146	0.7502	<.0001	<.0001	<.0001	0.7836	0.9517	<.0001	0.0007
69_secondary bile acids (nM)	0.2529	0.9721	0.7483	<.0001	<.0001	0.5152	<.0001	0.5891	0.5757	0.6338	0.6325	0.1013	0.632	<.0001	<.0001	0.0049	<.0001	0.7721	0.0015	<.0001	0.1435	<.0001	0.8836	0.0058	<.0001	0.5261	0.4338	0.0038	0.0514	0.4285	0.0191	<.0001	0.5167	0.3356	0.9084	0.0199	<.0001	0.0066	0.0785	<.0001	0.111	0.0372	<.0001	0.0069	<.0001	0.8939	0.0024	<.0001	0.0018
70_secondary/primary	0.0405	0.6286	0.6992	0.3925	0.6516	0.4153	<.0001	0.3436	0.3083	0.6092	0.9693	0.8978	0.5114	0.0645	<.0001	0.0181	0.316	0.2895	0.1292	0.0053	0.01	0.0584	0.171	0.6076	0.1581	0.627	0.9625	0.0276	0.0636	0.737	<.0001	<.0001	0.8254	0.0464	0.514	0.028	0.0001	0.1097	0.9893	0.0327	0.1289	0.0011	0.1279	0.0086	0.1744	0.4295	0.0002	0.0012	0.7371
71_unconjugates (nM)	0.0833	0.3945	0.3405	0.0023	0.0011	0.7235	0.0016	0.6332	0.602	0.9017	<.0001	<.0001	0.0047	0.4729	<.0001	0.3138	0.0219	0.7587	0.7036	<.0001	0.4683	0.5374	0.3717	0.6724	0.0675	0.0014	0.5326	0.022	0.1925	0.5236	0.0552	<.0001	0.3087	0.7814	0.4205	0.8392	0.1527	0.3224	<.0001	0.0003	0.4552	0.2672	<.0001	0.2547	0.0168	0.9191	0.1446	<.0001	0.0084
72_conjugates (total) (nM)	0.8808	0.6467	0.8218	<.0001	<.0001	0.4756	<.0001	0.4994	0.6117	0.6627	0.9651	0.1961	0.2235	0.0002	<.0001	<.0001	<.0001	0.6098	0.0063	<.0001	0.0003	<.0001	0.7433	0.0077	<.0001	0.4953	0.3492	0.019	0.0002	0.2018	0.2382	<.0001	0.734	0.0013	0.9094	0.0464	0.0005	0.0001	0.0323	<.0001	0.1202	0.1688	<.0001	<.0001	<.0001	0.9761	0.0372	<.0001	0.0004
73_glycine (nM)	0.686	0.7984	0.716	<.0001	<.0001	0.4943	<.0001	0.4923	0.5908	0.5652	0.9184	0.1505	0.2681	0.0002	<.0001	<.0001	<.0001	0.7175	0.0086	<.0001	0.0032	<.0001	0.991	0.0131	<.0001	0.4772	0.3398	0.0256	0.0007	0.1626	0.3226	<.0001	0.8161	0.0062	0.5418	0.1324	0.0038	<.0001	0.0408	<.0001	0.1625	0.3589	<.0001	<.0001	<.0001	0.8514	0.0683	<.0001	0.0003
74_taurine (nM)	0.0704	0.5136	0.9564	<.0001	<.0001	0.491	0.0206	0.3787	0.5182	0.9445	0.2014	0.7522	0.1468	0.0014	0.022	<.0001	<.0001	0.1196	0.0191	<.0001	<.0001	<.0001	0.0291	0.0024	<.0001	0.4973	0.535	0.1599	0.002	0.2786	0.8753	0.0622	0.2838	<.0001	0.1126	0.014	0.0031	0.0006	0.4054	0.0156	0.3022	0.3624	<.0001	<.0001	<.0001	0.1625	0.1482	<.0001	0.0055
75_3-sulfate (free) (nM)	0.9774	0.6637	0.3424	0.001	0.0033	0.992	0.3109	0.0392	0.001	0.4446	<.0001	<.0001	0.0015	0.0078	0.0006	0.1296	0.3522	0.9751	0.0055	0.0433	0.9653	0.976	0.614	0.0062	0.2631	<.0001	0.0013	<.0001	0.0002	0.2541	<.0001	0.0015	0.0373	0.1436	0.3205	0.0844	0.5756	0.2872	<.0001	0.418	0.1133	0.006	0.0203	0.1057	0.2207	0.4152	<.0001	0.0198	0.1497
76_3-sulfate (glycine) (nM)	0.6511	0.259	0.5393	<.0001	<.0001	0.8324	<.0001	0.7847	0.7507	0.8717	0.0242	0.006	0.797	0.041	<.0001	0.024	0.0118	0.55	0.0421	<.0001	0.67	0.1929	0.3255	0.3021	0.0018	0.0067	0.6751	0.0012	0.0005	0.8546	<.0001	<.0001	0.5682	0.0815	0.2564	0.0062	<.0001	0.4016	<.0001	0.0024	0.1437	0.0033	<.0001	0.0412	0.0103	0.421	0.0002	<.0001	0.0299
77_3-sulfate (taurine) (nM)	<.0001	0.0505	0.2927	0.0004	0.0075	0.356	0.0002	0.8056	0.7084	0.935	0.8253	0.6534	0.1598	0.0835	0.0746	0.0002	0.0003	0.626	0.1087	0.0031	0.0016	<.0001	0.9693	0.1189	<.0001	0.622	0.4732	0.45	<.0001	0.9255	0.0301	<.0001	0.6254	<.0001	0.0016	<.0001	<.0001	0.9871	0.3602	0.2695	0.1174	<.0001	<.0001	0.0002	<.0001	0.6477	0.0033	0.0002	0.1759
78_3-sulfate (total) (nM)	0.1254	0.1498	0.4469	<.0001	<.0001	0.6681	<.0001	0.816	0.7852	0.894	0.0465	0.0305	0.6094	0.0279	<.0001	0.0038	0.0022	0.5416	0.0302	<.0001	0.2265	0.0338	0.4278	0.1782	0.0002	0.0133	0.6631	0.0034	<.0001	0.8809	<.0001	<.0001	0.561	0.0024	0.0674	0.0002	<.0001	0.4877	0.0002	0.0057	0.0622	0.0003	<.0001	0.0064	0.0013	0.454	<.0001	<.0001	0.0308
79_3-glucuronide (nM)	0.1908	0.8088	0.6503	0.0006	0.0025	0.2167	0.1611	0.2981	0.0469	0.3497	0.377	0.0355	0.5551	0.0244	0.0204	0.0115	<.0001	0.4917	0.1975	0.0007	0.2973	0.0002	0.4521	0.3031	0.0034	0.0202	0.2701	0.0655	0.0011	0.4454	0.235	0.1744	0.8945	0.6501	0.4544	0.3963	0.773	<.0001	0.0003	0.0669	0.1811	0.1524	<.0001	0.006	<.0001	0.4661	0.164	0.0008	0.074
80_glycine (total) (nM)	0.7331	0.7286	0.7737	<.0001	<.0001	0.5044	<.0001	0.5302	0.6294	0.5947	0.761	0.1058	0.2972	0.0002	<.0001	<.0001	<.0001	0.77	0.0072	<.0001	0.0046	<.0001	0.9411	0.0141	<.0001	0.3581	0.3545	0.0155	0.0004	0.2082	0.1957	<.0001	0.8945	0.0058	0.6621	0.0929	0.0011	0.0001	0.0201	<.0001	0.1368	0.2272	<.0001	<.0001	<.0001	0.8006	0.0386	<.0001	0.0003
81_taurine (total) (nM)	0.0239	0.3833	0.9247	<.0001	<.0001	0.4448	0.0078	0.3987	0.5219	0.9414	0.2507	0.7235	0.1162	0.0014	0.018	<.0001	<.0001	0.1712	0.0168	<.0001	<.0001	<.0001	0.0447	0.0024	<.0001	0.5743	0.4825	0.1621	0.0006	0.3208	0.6595	0.019	0.3904	<.0001	0.0461	0.0029	0.0001	0.0016	0.3705	0.0167	0.2659	0.1295	<.0001	<.0001	<.0001	0.2205	0.0821	<.0001	0.0058
82_conjugates/unconjugates	<.0001	0.1279	0.3379	0.1702	0.2087	0.5613	0.6317	0.5522	0.8523	0.8509	0.117	0.1623	0.1029	0.1497	0.2837	0.0101	0.0199	0.5203	0.8752	0.9063	<.0001	<.0001	0.33	0.5	0.6052	0.6398	0.2428	0.7973	0.0619	0.7354	0.5035	0.566	0.5254	0.0003	0.5117	0.5283	0.9063	0.5287	0.7559	0.5442	0.6861	0.4222	0.1752	0.0016	0.0029	0.5793	0.8551	0.9614	0.2038
83_G/T ratio	0.0126	0.2207	0.2901	0.5513	0.7364	0.8026	0.2854	0.7794	0.5903	0.8048	0.0044	0.0039	0.0804	0.8708	<.0001	0.0811	0.3402	0.2222	0.9141	0.1314	0.0016	0.0117	0.1266	0.4328	0.3524	0.0135	0.001	0.0557	0.9739	0.3844	0.2007	0.0082	0.1785	0.0677	0.0156	0.0613	0.2914	0.7056	0.0121	0.1452	0.8374	0.7139	0.6106	0.0465	0.2414	0.4793	0.6693	0.1041	0.3868
[truncated: 16 more columns]

## Sheet: c
(c) Scatter plots.
		3_GGT (U/L)	4_AST (U/L)	5_ALT (U/L)	6_ALB (g/dL)	7_ChE (U/L)	8_Scr (mg/dL)	10_UDCA dose (mg/day)	11_AFP (ng/mL)	12_PIVKA-II (mAU/mL)	13_AFP-L3 (%)	21_CA (nM)	22_CDCA (nM)	23_DCA (nM)	24_LCA (nM)	25_UDCA (nM)	26_GCA (nM)	27_GCDCA (nM)	28_GDCA (nM)	29_GLCA (nM)	30_GUDCA (nM)	31_TCA (nM)	32_TCDCA (nM)	33_TDCA (nM)	34_TLCA (nM)	35_TUDCA (nM)	36_CDCA 3S (nM)	37_DCA 3S (nM)	38_LCA 3S (nM)	39_GCDCA 3S (nM)	40_GDCA 3S (nM)	41_GLCA 3S (nM)	42_GUDCA 3S (nM)	43_TCA 3S (nM)	44_TCDCA 3S (nM)	45_TDCA 3S (nM)	46_TLCA 3S (nM)	47_TUDCA 3S (nM)	48_CA 3GlcA (nM)	49_CDCA 3GlcA (nM)	50_DCA 3GlcA (nM)	51_LCA 3GlcA (nM)	52_UDCA 3GlcA (nM)	61_TBA (nM)	62_CA fraction (nM)	63_CDCA fraction (nM)	64_DCA fraction (nM)	65_LCA fraction (nM)	66_UDCA fraction (nM)
3_GGT (U/L)
4_AST (U/L)
5_ALT (U/L)
6_ALB (g/dL)
7_ChE (U/L)
8_Scr (mg/dL)
10_UDCA dose (mg/day)
11_AFP (ng/mL)
12_PIVKA-II (mAU/mL)
13_AFP-L3 (%)
21_CA (nM)
22_CDCA (nM)
23_DCA (nM)
24_LCA (nM)
25_UDCA (nM)
26_GCA (nM)
27_GCDCA (nM)
28_GDCA (nM)
29_GLCA (nM)
30_GUDCA (nM)
31_TCA (nM)
32_TCDCA (nM)
33_TDCA (nM)
34_TLCA (nM)
35_TUDCA (nM)
36_CDCA 3S (nM)
37_DCA 3S (nM)
38_LCA 3S (nM)
39_GCDCA 3S (nM)
40_GDCA 3S (nM)
41_GLCA 3S (nM)
42_GUDCA 3S (nM)
43_TCA 3S (nM)
44_TCDCA 3S (nM)
45_TDCA 3S (nM)
46_TLCA 3S (nM)
47_TUDCA 3S (nM)
48_CA 3GlcA (nM)
49_CDCA 3GlcA (nM)
50_DCA 3GlcA (nM)
51_LCA 3GlcA (nM)
52_UDCA 3GlcA (nM)
61_TBA (nM)
62_CA fraction (nM)
63_CDCA fraction (nM)
64_DCA fraction (nM)
65_LCA fraction (nM)
66_UDCA fraction (nM)
67_CA/CDCA
68_primary bile acids (nM)
69_secondary bile acids (nM)
70_secondary/primary
71_unconjugates (nM)
72_conjugates (total) (nM)
73_glycine (nM)
74_taurine (nM)
75_3-sulfate (free) (nM)
76_3-sulfate (glycine) (nM)
77_3-sulfate (taurine) (nM)
78_3-sulfate (total) (nM)
79_3-glucuronide (nM)
80_glycine (total) (nM)
81_taurine (total) (nM)
82_conjugates/unconjugates
83_G/T ratio
[truncated: 17 more columns]
